# Supplementary material for: Progression of Diabetic Capillary Occlusion: A Model
Source: PLoS Comput Biol. 2016 Jun 14;12(6):e1004932. doi: 10.1371/journal.pcbi.1004932 (PMC4907516; doi:10.1371/journal.pcbi.1004932)
Supplement: S1 Protocol — (ZIP) [file pcbi.1004932.s017.zip]

Archive with 10 entries (8 files):
- Retina_DRVesOccu_April23_NEW_shapeID100-occID2/
- Retina_DRVesOccu_April23_NEW_shapeID100-occID2/DRVesOccu.cc3d
- Retina_DRVesOccu_April23_NEW_shapeID100-occID2/Simulation/
- Retina_DRVesOccu_April23_NEW_shapeID100-occID2/Simulation/pDictDR.csv
- Retina_DRVesOccu_April23_NEW_shapeID100-occID2/Simulation/loc.csv
- Retina_DRVesOccu_April23_NEW_shapeID100-occID2/Simulation/DRVesOccuSteppables.py
- Retina_DRVesOccu_April23_NEW_shapeID100-occID2/Simulation/adj.csv
- Retina_DRVesOccu_April23_NEW_shapeID100-occID2/Simulation/DRVesOccu.py
- Retina_DRVesOccu_April23_NEW_shapeID100-occID2/Simulation/_settings.xml
- Retina_DRVesOccu_April23_NEW_shapeID100-occID2/Simulation/DRVesOccuSteppables.pyc
