# Supplementary material for: Progression of Diabetic Capillary Occlusion: A Model
Source: PLoS Comput Biol. 2016 Jun 14;12(6):e1004932. doi: 10.1371/journal.pcbi.1004932 (PMC4907516; doi:10.1371/journal.pcbi.1004932)
Supplement: S1 Protocol — (ZIP) [file pcbi.1004932.s017.zip › Retina_DRVesOccu_April23_NEW_shapeID100-occID2/DRVesOccu.cc3d]

<Simulation version="3.6.2">
   <PythonScript Type="PythonScript">Simulation/DRVesOccu.py</PythonScript>
   <Resource Type="Python">Simulation/DRVesOccuSteppables.py</Resource>
</Simulation>
