# Supplementary material for: Progression of Diabetic Capillary Occlusion: A Model
Source: PLoS Comput Biol. 2016 Jun 14;12(6):e1004932. doi: 10.1371/journal.pcbi.1004932 (PMC4907516; doi:10.1371/journal.pcbi.1004932)
Supplement: S1 Protocol — (ZIP) [file pcbi.1004932.s017.zip › Retina_DRVesOccu_April23_NEW_shapeID100-occID2/Simulation/pDictDR.csv]

Name	Value	Unit	Description	Valid
shapeID	100	1	ID of available patterns (0,1,2,22(old human),33,100(new human))	1
Dt	0.0000104	cm*cm/s	Diffusion coefficient of Oxygen in tissue	1
Dpl	0.0000277	cm*cm/s	Diffusion coefficient of Oxygen in plasma	1
DtVEGF	0.000005	cm*cm/s	Diffusion coefficient of VEGF in tissue	1
kdecVEGF	0.00028	1/s	Decay and Immobilization rate of VEGF in tissue	1
maxHours	28560	hour	Simulated time in hours (12wk + 3yr)	1
xdim	255	pixel	Dimension in x direction	1
ydim	300	pixel	Dimension in y direction	1
zdim	25	pixel	Dimension in z direction	1
tissueCellSize	12	pixel	Size of Muller cell	1
ECSSize	10	pixel	Effective size of all other cells	1
px2um	2	um/pixel	Conversion of geometrical units	1
mcs2sec	86400	second/MCS	Conversion of temporal units	1
PinmmHg	25	mmHg	Hydrostatic pressure at Arterial end	1
PoutmmHg	20	mmHg	Hydrostatic pressure at Venous end	1
O2inmmHg	45	mmHg	Oxygen tension in Arterial blood	1
O2outmmHg	20	mmHg	Oxygen tension in Venous blood	1
O2fazmmHg	45	mmHg	Oxygen tension at FAZ region	1
VEGFprod	10	1/s	Coefficient of VEGF production within Muller cells	1
VEGFprodMax	1	1	Saturating amount of produced VEGF within Muller cells	1
VEGFthr	0.5	1	VEGF threshold (see occlusion probability function for details)	1
VEGFthrEdema	0.01	1	VEGF threshold for edema formation	1
vthr	100	um/s	Radius threshold (see occlusion probability function for details)	1
fracBlockSeg	0.5	1	ratio of vessel block size over shortest vessel segment	1
fracBoxBlock	0.5	1	ratio of size of largest (virtual) conveyor box over vessel block size	1
thrSS	0.01	1	Threshold to make steady state judgement	1
M0	0.0005	mLO2/(mL*second)	Maximum consumption rate of oxygen by cells	1
Pcr	4	mmHg	Oxygen tension threshold within Muller cells to trigger hypoxia	1
P0	1	mmHg	Oxygen tension with which cells have half maximum consumption rate of oxygen	1
PO2_50	38	mmHg	Oxygen tension with which hemoglobin is half saturated	1
CRBC	0.52	mL/mL	Volume concnetration of hemoglobin within RBC	1
alpha	0.00003	mLO2/(mL*mmHg)	Solubility of oxygen in plasma and tissue	1
alphaRBC	0.0000338	mLO2/(mL*mmHg)	Solubility of unbound oxygen in RBC	1
