# Supplementary material for: Progression of Diabetic Capillary Occlusion: A Model
Source: PLoS Comput Biol. 2016 Jun 14;12(6):e1004932. doi: 10.1371/journal.pcbi.1004932 (PMC4907516; doi:10.1371/journal.pcbi.1004932)
Supplement: S1 Protocol — (ZIP) [file pcbi.1004932.s017.zip › Retina_DRVesOccu_April23_NEW_shapeID100-occID2/Simulation/loc.csv]

x	y	z
510	33.0275229358	10
475.3826714801	40.119266055	10
298.3935018051	17.4311926606	10
227.3826714801	15.5963302752	10
129.8014440433	20.1834862385	10
103.1046931408	100.9174311927	10
88.3754512635	206.4220183486	10
26.6967509025	493.5779816514	10
57.9963898917	518.5963302752	10
90.2166064982	542.6972477064	10
154.6570397112	554.4587155963	10
317.5992779783	551.376146789	10
374.5487364621	555.0458715596	10
435.4332129964	566.9724770642	10
510	596.3302752294	10
510	179.8165137615	10
480.5415162455	153.2110091743	10
434.4801444043	126.4403669725	10
316.6462093863	96.3302752294	10
280.2202166065	147.7064220183	10
198.559566787	111.0091743119	10
394.0072202166	227.1100917431	10
317.5992779783	215.5963302752	10
270.6498194946	217.4311926606	10
171.2274368231	204.5871559633	10
475.0180505415	358.7155963303	10
446.4801444043	318.3486238532	10
393.0866425993	265.1376146789	10
338.7725631769	280.7339449541	10
290.9025270758	271.5596330275	10
244.8736462094	288.9908256881	10
181.3537906137	274.3119266055	10
387.5631768953	341.2844036697	10
365.59566787	380.6422018349	10
300.5848375451	429.3577981651	10
270.0794223827	388.1651376147	10
182.274368231	394.495412844	10
127.0397111913	422.9357798165	10
84.6931407942	367.8899082569	10
219.0974729242	484.4036697248	10
510	358.7155963303	10
510	414.6788990826	10
510	504.5871559633	10
385.59566787	31.1926605505	10
371.9133574007	0	10
10.1263537906	0	10
0	93.5779816514	10
0	454.128440367	10
40.5054151625	600	10
346.1371841155	600	10
145.6570397112	600	10
