# Supplementary material for: Progression of Diabetic Capillary Occlusion: A Model
Source: PLoS Comput Biol. 2016 Jun 14;12(6):e1004932. doi: 10.1371/journal.pcbi.1004932 (PMC4907516; doi:10.1371/journal.pcbi.1004932)
Supplement: S1 Protocol — (ZIP) [file pcbi.1004932.s017.zip › Retina_DRVesOccu_April23_NEW_shapeID100-occID2/Simulation/DRVesOccuSteppables.py]

"""
Authors:

Notes for potential users of this source code
(1) Names of cell types in the code are different from names in the manuscript, but they have following relationship:
    <Name in Code>      <Name in Manuscript>
    TISSUE              Mueller Cells (MC)
    ECS                 Other retinal cells (OT)
    VESSEL              Capillary blocks (CAP)
    FLUID               Fluid Portion (FP)
(2) As mentioned in manuscript, initial occlusion doesn't necessarily propagate, so sometimes simulations would end with no derived occlusions.
(3) This source code reflects one of the macular cases in manuscript. If you are interested in hexagonal or peripheral, please contact authors.
(4) If you have questions about running the simulation or extending the model, please contact authors.

"""

from PySteppables import *
import CompuCell
import sys
import os
import numpy as np
from math import *
from PlayerPython import *
import CompuCellSetup
from random import *
import time     #$
import csv
        

global ParaDict
ParaDict = {}


############################
## read parameters from csv file -- this should be a standard in future simulations
fileDir=os.path.dirname (os.path.abspath( __file__ ))
csvFile = fileDir+'/pDictDR.csv'
def conv(s):
    try:
        s=float(s)
    except ValueError:
        pass    
    return s
# valueCol = ParaDict['simCol']
with open(csvFile, 'rb') as f:
    reader = csv.reader(f)
    for row in reader:
        if row[0] == 'Name':
            continue
        if row[-1] == '0':
            continue
        else:
            print row[0],row[1]
            ParaDict[row[0]] = conv(row[1])
#############################

###############################
# Workflow: 56 MCS => field equilibrium; 84 MCS => initial occlusion (t = 0 wk); additional occlusion is checked every 4 weeks; fluid is formed every 1 week
# Time: 1 MCS = 1 d
###############################

ParaDict['Kt'] = ParaDict['Dt']*ParaDict['alpha']
ParaDict['Kpl'] = ParaDict['Dpl']*ParaDict['alpha']
ParaDict['maxMCS'] = int(ParaDict['maxHours'] * 3600 / ParaDict['mcs2sec']) +1

ParaDict['vox2ml'] = ParaDict['px2um']**3*1E-12
ParaDict['freqInSecCC3D'] = 1*ParaDict['mcs2sec']
ParaDict['freqInSecCB'] = 2E-3; ParaDict['freqCB'] = ParaDict['freqInSecCB']/ParaDict['mcs2sec']; ParaDict['updateCBPerMCS'] = int(1/ParaDict['freqCB'])
ParaDict['freqInSecTransfer'] = 2E-3; ParaDict['freqTransfer'] = ParaDict['freqInSecTransfer']/ParaDict['mcs2sec']; ParaDict['updateTransferPerMCS'] = int(1/ParaDict['freqTransfer'])

ParaDict['globalTimeCB'] = 0; ParaDict['globalTimeOxygen'] = 0; ParaDict['globalTimeVEGF'] = 0

class DRVesOccuSteppable(SteppableBasePy):    

    def __init__(self,_simulator,_frequency=1):
        SteppableBasePy.__init__(self,_simulator,_frequency)
        
        self.cellO2=CompuCellSetup.createScalarFieldCellLevelPy("Cellular_O2")
        self.cellVEGF=CompuCellSetup.createScalarFieldCellLevelPy("Cellular_VEGF")
        self.cellHypoxia=CompuCellSetup.createScalarFieldCellLevelPy("Cellular_Hypoxia")
        self.cellHemat=CompuCellSetup.createScalarFieldCellLevelPy("Hematocrit")
        self.flow=self.createVectorFieldPy("Flow_Velocity")
        self.ssO2 = CompuCellSetup.createScalarFieldCellLevelPy("SteadyState_O2")
        self.segID = CompuCellSetup.createScalarFieldCellLevelPy("segment_id")
        self.cellO2Flux=CompuCellSetup.createScalarFieldCellLevelPy("Cellular_O2_Flux")
        
     
    def start(self):
        global ParaDict
        self.setMaxMCS(ParaDict['maxMCS'])
        self.shapeID = ParaDict['shapeID']    
        
        self.flow[:, :, :]=0.0 
        self.cellO2.clear() 
        self.cellVEGF.clear()  
        self.cellHypoxia.clear()
        self.cellHemat.clear()
        self.ssO2.clear()
        self.segID.clear()
        self.cellO2Flux.clear()
        
        self.drawVessel()  # generate the vessel network

        self.drawTissueOrECS(ParaDict['tissueCellSize'],self.TISSUE)    # generate the tissue cells
        self.drawTissueOrECS(ParaDict['ECSSize'],self.ECS)              # generate the ECS

        self.cleanCells()               # clean cells with zero volume or zero vessel/extravascular surface
        for cell in self.cellList:      # define segment or cell properties (vessel segment currently treated as frozen)
            if cell.type==self.VESSEL:
                cell.targetVolume =cell.volume
                cell.lambdaVolume =100000
                cell.targetSurface =cell.surface
                cell.lambdaSurface =100000
            if cell.type==self.TISSUE:
                cell.targetVolume =1/6.*pi*ParaDict['tissueCellSize']**3
                cell.lambdaVolume = 20
                cell.targetSurface =pi*ParaDict['tissueCellSize']**2
                cell.lambdaSurface =15
            if cell.type==self.ECS:
                cell.targetVolume =1/6.*pi*ParaDict['ECSSize']**3 
                cell.lambdaVolume = 20
                cell.targetSurface =pi*ParaDict['ECSSize']**2 
                cell.lambdaSurface =15
            if cell.type==self.FLUID:
                cell.targetVolume = 120
                cell.lambdaVolume = 20
                cell.targetSurface = 200
                cell.lambdaSurface = 15    
        
        self.initTransport()  # prepare data structures for simulate flow and transport 
        self.calcConveyorBox() # calculate # and size of conveyor boxes in each segment based on Kirchhoff routine
        self.assignCBtoCC3D()  # assign conveyor boxes to cc3d vessel cells in each segment
        self.defVesCell()   # record the vessel segment information
        
    ######################
    ## step function includes the workflow of the whole simulation   
    def step(self,mcs):        
        timeDelta = ParaDict['mcs2sec']                 # Simulation time per MCS in 'Seconds'
        timeToSim = ParaDict['maxMCS']*timeDelta	# Total simulation time in 'Seconds'
        Kpl = ParaDict['Kpl']                           # alpha * D in plasma 
        Kt = ParaDict['Kt']                             # alpha * D in tissue
        DtVEGF = ParaDict['DtVEGF']                     # D(VEGF) in tissue
        kdecECSv = ParaDict['kdecVEGF']                 # decay rate of VEGF in tissue
        
        cyclesOfTransfer = ParaDict['updateTransferPerMCS']     # number of transfer updates per MCS
        timeDeltaTransfer = ParaDict['freqInSecTransfer']       # time step in 'Second' for transfer 
        
        globalTimeOxygen = ParaDict['globalTimeOxygen']         # simulated time transfer
        
        cyclesOfCB = ParaDict['updateCBPerMCS']                 # number of CB updates per MCS
        timeDeltaCB = ParaDict['freqInSecCB']                   # time step in 'Second' for CB
        
        self.startCB = 56                                                                    # MCS to start CB
        self.startCBInSec = self.startCB * ParaDict['mcs2sec']                               # time in 'Second' to start CB
        
        self.startOxygenInSec = self.startCBInSec                                            # time in 'Second' to start O2 
        self.startOxygen = int(self.startOxygenInSec / ParaDict['mcs2sec']       )           # MCS to start O2 
        
        self.startVEGFInSec = self.startOxygenInSec                                          # time in 'Second' to start VEGF 
        self.startVEGF = int(self.startVEGFInSec / ParaDict['mcs2sec'] )                     # MCS to start VEGF
        
        
        if mcs-self.startCB >= 0:
            if mcs-self.startCB == 0:
                self.createFiles('weeks')
                self.outputParaFlag = 0
            
            simHours = 0
            simDays = 0
            simWeeks = 0
            
            totalHours = int((mcs-self.startCB)*ParaDict['mcs2sec']/3600)
            simHours = totalHours%24
            
            totalDays = totalHours/24
            simDays = totalDays%7
            
            simWeeks = totalDays/7
            
            if simDays == 0 and simHours == 0:
                self.modelOutput(simWeeks)
            
            print '\n\n$$$$$$$$$$$$$$$$$$$$$$\n'
            print 'Simulated time :'
            print '     \t', simWeeks, ' weeks ', simDays, ' days', simHours, ' hours'
            print '\n$$$$$$$$$$$$$$$$$$$$$$\n\n'
        
        ##############################
        ## check formation of edema
        hasFluidFormed = 0
        hasFluidFormed = self.leakVessel(mcs)
        ## ***********************************************************************************
                    
        ## ***************************************************************************
        self.cyclesOfCBInitial = 2500 #2000 ## change this to adjust initial calculation of CB modules
        self.stopCalcOxygen = 3000
        self.stopCalcVEGF = 5000
        
        ## layer 0&1
        if mcs == self.startOxygen:
            self.ticO2 = time.time()
            self.turnOffOxygen = 0
            
        if mcs >= self.startOxygen:
            ############ CB module embedded here ################
            cyclesOfCBPerTransfer = ParaDict['freqInSecTransfer'] / ParaDict['freqInSecCB']
            cntCalc2 = 0
            cyclesOfCBInitial = 0
            if mcs == self.startOxygen:
                cyclesOfCBInitial = self.cyclesOfCBInitial 
                
            while (self.turnOffOxygen == 0) and cntCalc2 < cyclesOfCBInitial:
                globalTimeOxygen = ParaDict['globalTimeOxygen']
                
                globalTimeCB = globalTimeOxygen
                self.oneIter(globalTimeCB,timeDeltaCB)
                if not (cntCalc2%(cyclesOfCBInitial/5)):
                    print 'time of CB at initial stage: ', globalTimeOxygen
                globalTimeCB += timeDeltaCB   
                
                globalTimeOxygen = globalTimeCB 
                ParaDict['globalTimeOxygen'] = globalTimeOxygen         
                cntCalc2 += 1
            
            #####################################################
            
            
            cntCalc = 0
            message2 = ''
            globalTimeOxygen = ParaDict['globalTimeOxygen']
            while (self.turnOffOxygen == 0) and cntCalc < cyclesOfTransfer:
                
                ############ test downstream modules ################
                
                stopCalc = self.stopCalcOxygen
                if cntCalc == stopCalc:
                    self.turnOffOxygen = 1
                    self.tocO2 = time.time()
                    self.ticVEGF = self.tocO2
                    ParaDict['clockTimeOxygen'] = self.tocO2 - self.ticO2
                
                #####################################################
               
                print '\ntime of Oxygen tension: ', globalTimeOxygen
                ############ CB module embedded here ################
                cntCalc2 = 0
                message = ''
                while cntCalc2 < cyclesOfCBPerTransfer:
                    globalTimeCB = globalTimeOxygen
                    self.oneIter(globalTimeCB,timeDeltaCB)
                    globalTimeCB += timeDeltaCB   
                           
                    cntCalc2 += 1
            
                #####################################################
                
                self.transferOxygen(Kt,Kpl,timeDeltaTransfer)
                aSS = 5
                if not (cntCalc%aSS):
                    self.oxygenCellSS=0; self.oxygenVesSS=[0]; self.oxygenTisSS=[0]; self.oxygenECSSS=[0]; self.oxygenFluSS=[0]
                    flagVes =1 ; flagTis = 1; flagECS = 1; flagFlu = 1
                    self.oxygenCellSS, self.oxygenVesSS, self.oxygenTisSS, self.oxygenECSSS, self.oxygenFluSS= self.checkSteadyState('O2',flagVes, flagTis, flagECS, flagFlu)
                
                    if len(self.oxygenVesSS) == sum(self.oxygenVesSS) and 0.99 * len(self.oxygenTisSS) <=  sum(self.oxygenTisSS)\
                    and 0.999 * len(self.oxygenECSSS) <= sum(self.oxygenECSSS)\
                    and (  0.99 * len(self.oxygenFluSS) <= sum(self.oxygenFluSS)   ):
                        self.turnOffOxygen = 1
                        self.tocO2 = time.time()
                        self.ticVEGF = self.tocO2       # record time from CB start to VEGF transfer finished
                        ParaDict['clockTimeOxygen'] = self.tocO2 - self.ticO2
                        if not message2:
                            message2 += "Oxygen steady state within VESSEL and TISSUE and ECS arrived! \n"
                            message2 += "Oxygen CB and transfer module turned off! Will turn on when needed...\n"        
                    
                    elif not (     len(self.oxygenVesSS) == sum(self.oxygenVesSS) and 0.99 * len(self.oxygenTisSS) <  sum(self.oxygenTisSS)\
                    and 0.999 * len(self.oxygenECSSS) < sum(self.oxygenECSSS)\
                    and (   0.99 * len(self.oxygenFluSS) <= sum(self.oxygenFluSS) )    ):
                        
			procID = os.getpid()
			print 'pid: ',procID,'\t','fraction of VESSEL cells at S.S. :', sum(self.oxygenVesSS), ' / ', len(self.oxygenVesSS) 
                        print 'pid: ',procID,'\t','fraction of TISSUE cells at S.S. :', sum(self.oxygenTisSS), ' / ', len(self.oxygenTisSS)
                        print 'pid: ',procID,'\t','fraction of ECS cells at S.S. :', sum(self.oxygenECSSS), ' / ', len(self.oxygenECSSS)
                        print 'pid: ',procID,'\t','fraction of FLUID cells at S.S. :', sum(self.oxygenFluSS), ' / ', len(self.oxygenFluSS)
            
                globalTimeOxygen += timeDeltaTransfer   
                ParaDict['globalTimeOxygen'] = globalTimeOxygen    
                 
                cntCalc += 1
            
            if self.turnOffOxygen:
                print message2
                print '\n***********\n','Oxygen CB and transfer module simulated', ParaDict['globalTimeOxygen'], ' seconds; Wall clock time is ', ParaDict['clockTimeOxygen'], 'seconds.\n***********\n'


        ## layer 2 - VEGF module
        if mcs == self.startVEGF:
            self.turnOffVEGF = 0
            
        if mcs >= self.startVEGF and self.turnOffOxygen:
            cntCalc = 0
            message3 = ''
            while (self.turnOffVEGF == 0) and cntCalc < cyclesOfTransfer:
                
                ############ test downstream modules ################
                stopCalc = self.stopCalcVEGF
                if cntCalc == stopCalc:
                    self.turnOffVEGF = 1
                    self.tocVEGF = time.time()
                    ParaDict['clockTimeVEGF'] = self.tocVEGF - self.ticVEGF
                
                #####################################################
             
                globalTimeVEGF = ParaDict['globalTimeVEGF']
                self.transferVEGF(DtVEGF,kdecECSv,timeDeltaTransfer)
                aSS = 5
                if not (cntCalc%aSS):
                    print '\ntime of VEGF transfer: ', globalTimeVEGF
                    self.VEGFCellSS=0; self.VEGFVesSS=[0]; self.VEGFTisSS=[0]; self.VEGFECSSS=[0]; self.VEGFFluSS=[0]
                    flagVes =1 ; flagTis = 1; flagECS = 1; flagFlu = 1
                    self.VEGFCellSS, self.VEGFVesSS, self.VEGFTisSS, self.VEGFECSSS, self.VEGFFluSS= self.checkSteadyState('VEGF',flagVes, flagTis, flagECS,flagFlu)
                
                    if len(self.VEGFVesSS) == sum(self.VEGFVesSS) and len(self.VEGFTisSS) == sum(self.VEGFTisSS)\
                    and len(self.VEGFECSSS) == sum(self.VEGFECSSS) and len(self.VEGFECSSS) == sum(self.VEGFECSSS) :
#                     if len(self.VEGFVesSS) == sum(self.VEGFVesSS) and 0.95*len(self.VEGFTisSS) < sum(self.VEGFTisSS) and 0.95*len(self.VEGFECSSS) < sum(self.VEGFECSSS) :
                    
                        self.turnOffVEGF = 1
                        self.tocVEGF = time.time()
                        ParaDict['clockTimeVEGF'] = self.tocVEGF - self.ticVEGF
                        if not message3:
                            message3 += "VEGF steady state within VESSEL and TISSUE and ECS arrived! \n"
                            message3 += "VEGF transfer module turned off! Will turn on when needed...\n"        
                    
                    else:
			procID = os.getpid()
                        print 'pid: ',procID,'\t','fraction of VESSEL cells at S.S. of VEGF :', sum(self.VEGFVesSS), ' / ', len(self.VEGFVesSS)
                        print 'pid: ',procID,'\t','fraction of TISSUE cells at S.S. of VEGF  :', sum(self.VEGFTisSS), ' / ', len(self.VEGFTisSS)
                        print 'pid: ',procID,'\t','fraction of ECS cells at S.S. of VEGF  :', sum(self.VEGFECSSS), ' / ', len(self.VEGFECSSS)
                        print 'pid: ',procID,'\t','fraction of FLUID cells at S.S. of VEGF :', sum(self.VEGFFluSS), ' / ', len(self.VEGFFluSS)
            
                globalTimeVEGF = cntCalc*timeDeltaTransfer   
                ParaDict['globalTimeVEGF'] = globalTimeVEGF
                cntCalc += 1
            
            if self.turnOffVEGF:
                print message3
                print '\n***********\n','VEGF transfer module simulated', ParaDict['globalTimeVEGF'], ' seconds; Wall clock time is ', ParaDict['clockTimeVEGF'], 'seconds.\n***********\n'
        
        ## calculate avg oxygen in segment
        for segID in self.VesSeg:
            self.pO2SegDict[segID] = []
            
        for cell in self.cellListByType(self.VESSEL):
            cellDict = self.getDictionaryAttribute(cell)
            if cellDict['ON']:
                segID = cellDict['segID']
                self.pO2SegDict[segID].append(self.cellO2[cell])
        
        for segID in self.VesSeg:
            i = self.VesSeg[segID]['start']; j = self.VesSeg[segID]['end']
            pO2ijList = self.pO2SegDict[segID]
            self.pO2SegAvg[i][j] = np.mean(pO2ijList)
            self.pO2SegAvg[j][i] = self.pO2SegAvg[i][j] 
        
        ## *******************************************************************************
        hasTopoChange = 0
        hasTopoChange = self.checkVesselTopo(mcs)        # this function returns the message of topological changes of vessel network
        if hasTopoChange:            
            ## should have updated topological matrix: self.Adj 
            ## re-calculate the Kirchhoff routine -> get updated matrices: self.P, self.v
            print "... REdoing Kirchhoff ..."
            if self.shapeID not in [33]:
                self.callKirchhoff(0,0,1)        ## check the flow velocity vector to see if change is reflected in visualization
            if self.shapeID in [33]:
                self.callKirchhoff(0,0,0)
            ## DO NOT redraw physical network of vessels
            
            print " ... turning off ON=0 VESSELs ... "
            self.checkOcclusion()
            
            ## re-initialize the transport module for conveyor
            print "... REinitiate transport conditions ..."
            self.initTransport()       
            
            ## re-calculate conveyor boxes based on new self.v
            print "... REcalculate conveyor boxes ..."
            self.calcConveyorBox()
            
            ## re-assign conveyor boxes to cc3d vessel blocks
            print "... REassigning conveyor boxes to VESSEL blocks ... "
            self.assignCBtoCC3D()
            
            ## re-define transport vessel compartments
            print "... REdefining VesCell ..."
            self.defVesCell()
            
            ## renew the chem amount in new conveyor boxes
            print "... renewing chemical in conveyor boxes ..."
            self.renewChemInCB()
            
            ## change flag back
            hasTopoChange = 0
            
            ## change transfer flag to restart transfer routine
            self.turnOffOxygen = 0; self.ticO2 = time.time()
            self.turnOffVEGF = 0
        ## ***********************************************************************************
    
        
    
    def notNearVes(self,loc):
        x = loc[0]; y = loc[1]; z = loc[2]; 
        d = 1
        flag = 1
        for xx in range(x-d,x+d+1):
            for yy in range(y-d,y+d+1):
                for zz in range(z-d,z+d+1):
                    cell=self.cellField[xx,yy,zz]
                    if cell and cell.type == self.VESSEL:
                        flag = 0
                        break
                        
        return flag
    
    
    def drawTissueOrECS(self,size,type):
        ## record cells touching faz side surface
        self.cellsNearFovea = []
        self.cellsNearFovea100 = []
        # uniformly seeded
        xdim = ParaDict['xdim']; ydim = ParaDict['ydim']; cellSize = size
        xc = xdim/2; yc = ydim/2
        
#         zdim = ParaDict['zdim']
        zdim = 10
        z = 0.5*zdim
        
        if type == self.ECS:
            z = 0.25 * zdim
        
        while z < zdim-1:
            
            flucZ = 0.05*cellSize*(2*random()-1)
            zz = int(z+flucZ)
        
        
            x = 0.5*cellSize
                
            while x < xdim-1:
                
                isNearFovea = 0
                isNearFovea100 = 0
                
                flucX = 0.05*cellSize*(2*random()-1)
                xx = int(x+flucX)
                
                y = 0.5*cellSize
                
                if self.shapeID not in [33]:
                    if (x+int(cellSize*0.5)) > (xdim-int(0.5*cellSize)):
                        isNearFovea = 1
                if self.shapeID == 100:
                    if (x-cellSize*0.55) < 0:
                        isNearFovea100 = 1
                
                while y < ydim-1:
                    
                    flucY = 0.05*cellSize*(2*random()-1)
                    yy = int(y+flucY)
                    
                    
                    cellOLD=self.cellField[xx,yy,zz]
                    ## not squeezing vessel segments
                    if self.notNearVes([xx,yy,zz]):   
                        if self.shapeID not in [33]:
                            cell=self.newCell(type)
                            self.cellField[xx,yy,zz]=cell 
                        if self.shapeID in [33]:
                            rFAZ = ParaDict['rFAZ']
                            d2c = sqrt( (xx-xc)**2 + (yy-yc)**2 )
                            if rFAZ-int(0.5*cellSize) <=  d2c  <= rFAZ*2+int(0.5*cellSize):
                                cell=self.newCell(type)
                                self.cellField[xx,yy,zz]=cell
                                if  rFAZ-int(0.5*cellSize) <=  d2c  <= rFAZ+int(0.5*cellSize):
                                    isNearFovea = 1
                    
                    diff = int(cellSize*1.21)
                    if type == self.ECS:
                        diff = int(cellSize*0.8)
                    y += diff
                    
                    if isNearFovea:
                        print 'Current location (x,y,z) is: (', x,',',y,',',zz, ') ; cellID is ', cell.id, ' ; cellTYPE is ', cell.type
                        self.cellsNearFovea.append(cell.id)
                    if isNearFovea100:
                        print 'Current location (x,y,z) is: (', x,',',y,',',zz, ') ; cellID is ', cell.id, ' ; cellTYPE is ', cell.type
                        self.cellsNearFovea100.append(cell.id)
                        
                
            
                diff = int(cellSize*1.21)
                if type == self.ECS:
                    diff = int(cellSize*0.8)
                x += diff
            
            z += 0.5*zdim
        
        ## the situation of shapeID == 100 is special
        if self.shapeID == 100:
            self.cellsNearFovea = []
            self.cellsNearFovea = self.cellsNearFovea100   
        print self.cellsNearFovea100  
        print self.cellsNearFovea
    
    def drawVessel(self):
        global ParaDict
        self.Adj, self.Dia, self.Loc, self.inlet, self.outlet, self.inletO2, self.outletO2 = self.chooseShape(self.shapeID)   # get matrices based on input structure: "Adjacency matrix"; "Diameter"; "Location of nodes"; "List of inlet nodes"; "List of outlet nodes"
        self.nNode = len(self.Adj); self.dt = ParaDict['freqInSecCB']      # number of nodes; time step of integration
        self.Len = np.zeros((self.nNode,self.nNode))    # distance between two nodes
        self.Hemat = np.zeros((self.nNode, self.nNode)) # hematocrit
        self.Size = np.zeros((self.nNode,self.nNode)); self.numSeg = np.zeros((self.nNode,self.nNode)) # size for building blocks of segment; number of building blocks of segment
        self.VesSeg = {}
        self.adj2Length()
        
        
        self.pO2SegDict = {} 
        self.pO2SegAvg = np.zeros((self.nNode, self.nNode))

        equalBlock = 1  # controls whether create equal-size vessel block
        
        if self.shapeID not in [33]:
            self.callKirchhoff(0,0,1)    # Kirchhoff routine called for nodes and edges, NOT for big matrix at the building blocks level
        if self.shapeID in [33]:
            self.callKirchhoff(0,0,0)
          
        if not equalBlock:
            self.calcVesSegSize(equalBlock)    # relate the building block size to the velocity calculated in Kirchhoff routine
            self.createVesSeg()     # actually draw/create vessel segment consisting of CC3D cells
        if equalBlock:
            self.createVesSegEqual()  # create vessel segment consisting of CC3D cells with the SAME pre-defined size
            # MUST assign conveyor boxes to CC3D blocks whenever the conveyer box size changes (e.g. when Kirchhoff flow has changed)

        # put important matrices/lists into global dictionary, which may be unnecessary
        ParaDict['adj'] = self.Adj; ParaDict['Dia'] = self.Dia; ParaDict['Len'] = self.Len
        ParaDict['vel'] = self.v; ParaDict['inlet'] = self.inlet; ParaDict['outlet'] = self.outlet
        ParaDict['VesSeg'] = self.VesSeg
        
        for cell in self.cellListByType(self.VESSEL):
            cellDict = self.getDictionaryAttribute(cell)
            segID = cellDict['segID']
            self.segID[cell] = segID
        
    def cleanCells(self):
        cellIdToDel = []
        for cell in self.cellListByType(self.VESSEL):
            if cell.volume == 0:
                print "To be cleaned: cellID ", cell.id
                cellIdToDel.append(cell.id)
        for cellID in cellIdToDel:
            cell=self.attemptFetchingCellById(cellID)
            self.deleteCell(cell)  
            
    def testDraw(self):
        for i in range(self.nNode):
            for j in range(self.nNode):
                if self.Adj[i][j] and i<j:
                    xa = self.Loc[i][0];ya = self.Loc[i][0];za = self.Loc[i][0]
                    xb = self.Loc[j][0];yb = self.Loc[j][0];zb = self.Loc[j][0] 
                    ok = self.drawCylindricalCell(xa,ya,za,xb,yb,zb,int(self.Dia[i][j]*0.5),1,self.VESSEL,'',0,1,1)
    
    
  

    def createVesSegEqual(self):
        ## Depends on how small the minimum length of segment goes; current thought is to use certain fraction of minimum length as unit length of CC3D block
        minLen = 1000; minLenPair = np.zeros(2)
        for i in range(self.nNode):
            for j in range(self.nNode):
                if self.Adj[i][j] and self.v[i][j] > 0 :
                    currLen = self.Len[i][j]
                    if currLen < minLen:
                        minLen = currLen
                        minLenPair[0] = i
                        minLenPair[1] = j
        
        self.fracBlockSeg = ParaDict['fracBlockSeg']        # define how many blocks come together to form the smallest vessel
        self.sizeBlockEqual = self.fracBlockSeg * minLen
        print "The common size for a building block of segment is : ", self.sizeBlockEqual, " um"
        
        # create cc3d cells for each segment
        segID = 0
        self.checkSegID = np.zeros((self.nNode, self.nNode))    # given a edge, check segment ID
        for i in range(self.nNode):
            for j in range(self.nNode):
                if self.Adj[i][j] and self.v[i][j] > 0:
                    numVesCell = int(ceil(self.Len[i][j] / self.sizeBlockEqual))
                    fracSeg = self.sizeBlockEqual/self.Len[i][j]
                    
                    x0 = self.Loc[i][0]; y0 = self.Loc[i][1]; z0 = self.Loc[i][2]
                    x1 = self.Loc[j][0]; y1 = self.Loc[j][1]; z1 = self.Loc[j][2]
                    
                    dx = float(self.Loc[j][0]-self.Loc[i][0]) * fracSeg
                    dy = float(self.Loc[j][1]-self.Loc[i][1]) * fracSeg
                    dz = float(self.Loc[j][2]-self.Loc[i][2]) * fracSeg
                    for k in range(numVesCell):
                        hasCap = 0
                        xa = int(x0 + k*dx); ya = int(y0 + k*dy); za = int(z0 + k*dz)
                        xb = int(x0 + k*dx + dx); yb = int(y0 + k*dy + dy); zb = int(z0 + k*dz + dz)
                        if k == numVesCell-1:
                            xb = x1; yb = y1; zb = z1
                            hasCap =1 
                        
                        vec=self.distance(_from=[xa,ya,za],_to=[xb,yb,zb])
                        segRank=k;segBoxSize=vec
                        if vec > 0:
                            ok = self.drawCylindricalCell(int(xa),int(ya),int(za),int(xb),int(yb),int(zb),int(self.Dia[i][j]*0.5),hasCap,self.VESSEL,'',segID,segRank,segBoxSize) 
                        
                        xa = xb; ya = yb; za = zb
                        
                    self.checkSegID[i][j] = segID; self.checkSegID[j][i] = segID
                    
                    segID += 1

        # cells without a segID
        cellToDel = []; self.cellNoSegID = []
        for cell in self.cellListByType(self.VESSEL):
            cellDict=self.getDictionaryAttribute(cell)
            if 'segID' not in cellDict:
                print 'cell with no segID', cell.id
                self.cellNoSegID.append(cell.id)

    
    def calcVesSegSize(self,equalBlock):
        # let the largest coneyor box have similar size to cc3d block
        if not equalBlock:
            dt = self.dt
        if equalBlock:
            frac = ParaDict['fracBoxBlock']     # frac = size of largest conveyor box / cc3d block size 
            dt =  self.sizeBlockEqual*frac / self.v.max
            ### is it good to change global timestep according to sizeBlockEqual ?
        for i in range(self.nNode):
            for j in range(self.nNode):
                if self.Adj[i][j] and self.v[i][j] > 0:               ## 01-19-15
                    self.Size[i][j] = self.v[i][j] * dt    # CC3D vessel cell/block size = flow velocity X dt
                    self.numSeg[i][j] = int(ceil(self.Len[i][j]/self.Size[i][j]))
        
    def callKirchhoff(self,doMurray,doHematAdapt,doStructAdapt):
        flow = kirchhoff(self.Adj,self.Len,self.Dia, self.Hemat,self.nNode,self.inlet,self.outlet)
        flow.main()
        
        self.P = flow.P # pressure
        self.v = flow.v # velocity
        self.dF = flow.dF # volumetric flow rate   pL/s
        
        oldP = np.zeros(self.nNode)
        oldP[:] = self.P[:]
        
        ## ********************************************
        ## find out the max and min velocities / volumetric flow rates
        vMIN = 1E+10; vMAX = 1E-10; dFMIN = 1E+10; dFMAX = 1E-10
        segMIN = [0,1]; segMAX = [0,1]; dFsegMIN = [0,1]; dFsegMAX = [0,1]
        for i in range(len(self.v)):
            for j in range(len(self.v)): 
                if self.v[i][j] > 0:
                    if self.v[i][j] < vMIN:
                        vMIN = self.v[i][j]; segMIN[0] = i; segMIN[1] = j
                    if self.v[i][j] > vMAX:
                        vMAX = self.v[i][j]; segMAX[0] = i; segMAX[1] = j
                    if self.dF[i][j] < dFMIN:
                        dFMIN = self.dF[i][j]; dFsegMIN[0] = i; dFsegMIN[1] = j
                    if self.dF[i][j] > dFMAX:
                        dFMAX = self.dF[i][j]; dFsegMAX[0] = i; dFsegMAX[1] = j
        print "\n"*3
        print "dFMAX >>> segment ",dFsegMAX[0], " -> ", dFsegMAX[1], " has volumetric flow ", dFMAX
        print "dFMIN >>> segment ",dFsegMIN[0], " -> ", dFsegMIN[1], " has volumetric flow ", dFMIN
        print "\n"*3
        ## *********************************************
        
        self.thrTurnOffVessel = dFMAX*1E-5      # this threshold controls the 'ON-OFF' switch of a vessel 
        
        if sum(self.pO2SegAvg.sum(axis=0)) == 0:
            self.pO2SegAvg = ParaDict['O2inmmHg']*self.Adj
        
        flagM = doMurray; flagH = doHematAdapt; flagS = doStructAdapt
        aa = 3.4 ## Tom's ppt
        convHemat = adaptSys(self.dF,self.v,self.Adj,self.nNode,self.Dia,aa,self.Hemat,  self.Len, self.inlet, self.outlet ,self.P,self.pO2SegAvg, flagM,flagH,flagS )
        convHemat.main()
        if not flagH:
            self.Hemat = self.Adj*0.45
    
        self.Dia[:,:] = convHemat.Dia[:,:] / ParaDict['px2um']
        self.P[:] = convHemat.P[:]
        self.v[:,:] = convHemat.v[:,:]
        self.dF[:,:] = convHemat.dF[:,:]
        self.Hemat[:,:] = convHemat.HematNew[:,:]

        ## **********************************************
        # show flow vector
        self.flow[:, :, :]=0.0
        for i in range(len(self.v)):
            for j in range(len(self.v)):
                if self.v[i][j] > 0 and self.dF[i][j] > self.thrTurnOffVessel:
                    xi = self.Loc[i][0]; yi = self.Loc[i][1]; zi = self.Loc[i][2]
                    xj = self.Loc[j][0]; yj = self.Loc[j][1]; zj = self.Loc[j][2]
                    vec=self.invariantDistanceVector(_from=[xi,yi,zi],_to=[xj,yj,zj])
                    norm=self.vectorNorm(vec)
                    uVec = vec/norm
                    xVel = uVec[0]*self.v[i][j]; yVel = uVec[1]*self.v[i][j]; zVel = uVec[2]*self.v[i][j]       ## velocity um/s
#                     xVel = uVec[0]*self.dF[i][j]; yVel = uVec[1]*self.dF[i][j]; zVel = uVec[2]*self.dF[i][j]       ## volumetric flow rate pL/s

                    for s in range(9):
                        m = (s+1)*0.1
                        x = int(m*xi+(1-m)*xj); y = int(m*yi+(1-m)*yj); z = int(m*zi+(1-m)*zj)
#                         if (x in range(ParaDict['xdim'])) and (y in range(ParaDict['ydim'])) and (z in range(ParaDict['zdim'])):
                        self.flow[x,y,z]=[ xVel, yVel, zVel]
                
                if self.v[i][j] > 0 and self.dF[i][j] <= self.thrTurnOffVessel:
                 
                    print "... segment ",i, " -> ", j, " has volumetric flow ", self.dF[i][j]
        ## ***********************************************
        print "\n"*5,"...Kirchhoff routine done !","\n"*5            
            
    def adj2Length(self):
        for i in range(self.nNode):
            for j in range(self.nNode):
                if self.Adj[i][j]:
                    vec=self.distance(_from=self.Loc[i],_to=self.Loc[j])
                    self.Len[i][j] = vec
                    self.Hemat[i][j] = 0.45
    
    def chooseShape(self,shapeID):
        ## human pattern p100
        if shapeID == 100:
            fileDir=os.path.dirname (os.path.abspath( __file__ ))
            Adj = np.loadtxt(open(fileDir+"/adj.csv","rb"),delimiter=",",skiprows=1)
            Loc = np.loadtxt(open(fileDir+"/loc.csv","rb"),delimiter=",",skiprows=1)
            for i in range(len(Loc)):
                for j in range(len(Loc[i])):
                    Loc[i][j] = int(Loc[i][j])
            for i in range(len(Adj)):
                for j in range(len(Adj)):
                    if Adj[i][j]:
                        Adj[j][i] = Adj[i][j]
            D = Adj * 5
            D[14][13] = 10; D[13][14] = 10
            D[12][13] = 9; D[13][12] = 9
            D[11][12] = 8; D[12][11] = 8
            D[11][10] = 7; D[10][11] = 7
            
            D[0][1] = 9; D[1][0] = 9
            D[43][1] = 8; D[1][43] = 8
            D[17][1] = 9; D[1][17] = 9
            D[17][21] = 9; D[21][17] = 9
            D[2][43] = 8; D[43][2] = 8
            D[2][3] = 8; D[3][2] = 8
            
            Loc /= ParaDict['px2um'];       D /= ParaDict['px2um']
            
            Pin = ParaDict['PinmmHg']; Pout = ParaDict['PoutmmHg']
            O2in = ParaDict['O2inmmHg'] ; O2out = ParaDict['O2outmmHg']
            
            inletDict = {0:Pin, 47:Pin*0.52+Pout*0.48 , 48:Pin*0.46+Pout*0.54  , 50:Pin*0.35+Pout*0.65  , 49:Pin*0.12+Pout*0.88     }
            outletDict = {14:Pout, 15:Pin*0.7+Pout*0.3, 40:Pin*0.42+Pout*0.58, \
            41:Pin*0.38+Pout*0.62, 42:Pin*0.3+Pout*0.7, 44:Pin*0.84+Pout*0.16, 45:Pin*0.6+Pout*0.4, 46:Pin*0.61+Pout*0.39    }
        
        
            inletO2Dict = {0:O2in,   47:O2in*0.52+O2out*0.48,   48:O2in*0.46+O2out*0.54, 50:O2in*0.35+O2out*0.65  ,   49:O2in*0.12+O2out*0.88     }
            outletO2Dict = {14:O2out,   15:O2in*0.7+O2out*0.3 ,  40:O2in*0.42+O2out*0.58,\
            41:O2in*0.38+O2out*0.62, 42:O2in*0.3+O2out*0.7, 44:O2in*0.84+O2out*0.16, 45:O2in*0.6+O2out*0.4, 46:O2in*0.61+O2out*0.39,    }

        ## Gaussian distribution
        for i in range(len(D)):
            for j in range(len(D)):
                if D[i][j] == 5:
                    D[i][j] = min(3.5, gauss(5,0.5))
                    D[j][i] = D[i][j]
        
        
        return Adj, D, Loc, inletDict, outletDict, inletO2Dict, outletO2Dict
    
    def drawCylindricalCell(self,x1,y1,z1,x2,y2,z2,radius,sphericalCaps,cellType,cellID,segID,segRank,segBoxSize):
        if cellID == "":
            cylinderCell=self.potts.createCell()  # create a new cell for the cylinder's pixels
            cylinderCell.type=cellType 
        else:
            #cylinderCell=cellID
            cylinderCell=self.inventory.attemptFetchingCellById(cellID)   # get a cell knowing its id
        xMin = int(max(0,min(x1,x2)-radius));  xMax = int(min(self.dim.x-1,max(x1,x2)+radius))
        yMin = int(max(0,min(y1,y2)-radius));  yMax = int(min(self.dim.y-1,max(y1,y2)+radius))
        zMin = int(max(0,min(z1,z2)-radius));  zMax = int(min(self.dim.z-1,max(z1,z2)+radius))
        pixelCount=0
        for aX in range(xMin,xMax+1):
            for aY in range(yMin,yMax+1):
                for aZ in range(zMin,zMax+1):
                    (valid,dist)=self.dist_Point_to_Segment(aX,aY,aZ, x1,y1,z1, x2,y2,z2)
                    if dist <= radius:
                        if (valid) or (not(valid) and sphericalCaps):
                            cell=self.cellField[aX,aY,aZ]
                            if not cell:
                                self.cellField[aX,aY,aZ]=cylinderCell
                                pixelCount +=1
        
        cellDict=self.getDictionaryAttribute(cylinderCell)
        cellDict["segID"]=segID; cellDict['segRank'] = segRank; cellDict['segBoxSize'] = segBoxSize
        cellDict["ON"]=1
        
        return 1
    
    def dist_Point_to_Segment(self, Px,Py,Pz, Sx1,Sy1,Sz1, Sx2,Sy2,Sz2):
        from math import sqrt
        import numpy

        pt=numpy.array([float(Px),float(Py),float(Pz)])
        spt0=numpy.array([float(Sx1),float(Sy1),float(Sz1)])
        spt1=numpy.array([float(Sx2),float(Sy2),float(Sz2)])
        v = numpy.array([0.,0.,0.])
        v = numpy.subtract(spt1,spt0)
        w = numpy.array([0.,0.,0.])
        w = numpy.subtract(pt,spt0)

        c1 = numpy.dot(w,v)  # numpy dot product
        if ( c1 < 0 ):
            dist=sqrt((pt[0]-spt0[0])**2 + (pt[1]-spt0[1])**2 + (pt[2]-spt0[2])**2)
            return (0,dist)
        c2 = numpy.dot(v,v)
        if ( c2 <= c1 ):
            dist=sqrt((pt[0]-spt1[0])**2 + (pt[1]-spt1[1])**2 + (pt[2]-spt1[2])**2)
            return (0,dist)
        b = float(c1) / float(c2)
        Pb=numpy.array([0.,0.,0.])
        Pb = spt0 + b*v;
        dist=sqrt((pt[0]-Pb[0])**2 + (pt[1]-Pb[1])**2 + (pt[2]-Pb[2])**2)

        return (1,dist)
    

    def initTransport(self):
        self.VesSeg = {}	# ID:{}
        self.storage = np.zeros(self.nNode)	# record the temporary mass of drug
        self.totalBranch = {}		# record the total outflow branches, will be used for clearing storage
        self.totalInlets = len(self.inlet)
        self.collectorGlobal = 0
        
        ## this is VIRTUAL instead of PHYSICAL branch
        ## segments with "OFF" status is not accounted 
        for i in range(len(self.v)):
            self.totalBranch[i] = 0
            for j in range(len(self.v)):
                if self.v[i][j] > 0 and self.dF[i][j] > self.thrTurnOffVessel:          ## -- 01-19-15
                    self.totalBranch[i] += 1
    
    ###############################
    ### this module relates to conveyor box instead of cc3d cell!
    def defVesCell(self):
        totalInletflow = 0; totalOutflow = {}
        for i in range(len(self.v)):
            totalOutflow[i] = 0
            for j in range(len(self.v)):
                if self.v[i][j] > 0 and self.dF[i][j] > self.thrTurnOffVessel:          ## 01-19-15
                    totalOutflow[i] += self.v[i][j]*self.Dia[i][j]**2  # add to total volumetric outflow from ith node
                    if i in self.inlet:
                        totalInletflow += self.v[i][j]*self.Dia[i][j]**2        # add to total volumetric outflow from the inlet
                     
                                                           
        for i in range(len(self.v)):
            totalFrac = 0; totalFracInlet = 0   # used to check if downstream/inlet nodes were under-/over- counted in calculation of distribution
            for j in range(len(self.v)):
                if self.v[i][j] > 0 and self.dF[i][j] > self.thrTurnOffVessel:          ## 01-19-15
                    
                    segID = self.checkSegID[i][j]       ## segID should be defined during creation of VESSEL cells
                    
                    self.VesSeg[segID] = {}; segDict = self.VesSeg[segID]       
                    # use a flag to record whether a segment has inlet or outlet in it
                    segDict['hasInlet'] = 0; segDict['hasOutlet'] = 0
                    if i in self.inlet:
                        segDict['hasInlet'] = 1
                        segDict['massFracInlet'] = self.v[i][j]*self.Dia[i][j]**2 / float(totalInletflow)
                        totalFracInlet += segDict['massFracInlet']
                        ## inflow P and Vol for O2
                        segDict['inPO2'] = self.inletO2[i]
                        segDict['inVO2'] = 1E-12 * (self.v[i][j]*ParaDict['freqInSecCB']*(self.Dia[i][j]*ParaDict['px2um'])**2 * pi/4)*   self.P2C(segDict['inPO2'],self.Hemat[i][j])
                    
                    if j in self.outlet:
                        segDict['hasOutlet'] = 1
                    
                    
                    # rad, length, vel
                    segDict['leng'] = self.Len[i][j]
                    segDict['vel'] = self.v[i][j]
                    segDict['rad'] = self.Dia[i][j]*0.5
                    
                    # start, end (node)
                    segDict['start'] = i; segDict['source'] = 0
                    segDict['end'] = j; segDict['collector'] = 0
                    
                    # mass fraction from source (distributed mass proportional to inflow volumetric rate)
                    segDict['massFrac'] = self.v[i][j]*self.Dia[i][j]**2 / float(totalOutflow[i])
                    totalFrac += segDict['massFrac']
                    
                                                            
                    for k in segDict:
                        self.VesSeg[segID][k] = segDict[k]      # transfer info in segDict to higher level self.VesSeg
                        
            if (totalFrac-1) > 1E-6:
                    print "massFrac calculation is wrong!"
                    exit(132)
            if (totalFracInlet-1) > 1E-6:
                    print "massFrac calculation is wrong!"
                    exit(133)
         
        for i in range(self.nNode):
            for j in range(self.nNode):
                if self.Adj[i][j] and self.v[i][j] > 0 and self.dF[i][j] > self.thrTurnOffVessel:
                    segID = self.checkSegID[i][j]
        
                    nVes = 0; size = 0; minRank = 10
                  
                    ## in order to make calculations in different places consistent
                    nVes = int(ceil(self.Len[i][j]/self.boxSize[i][j]))
                    self.VesSeg[segID]['nVes'] = nVes
                    self.VesSeg[segID]['size'] = segDict['leng']/float(nVes)
        
        
        ## update hematocrit to cell dictionary
        for cell in self.cellListByType(self.VESSEL):
            cellDict=self.getDictionaryAttribute(cell)
            if 'hemat' not in cellDict:
                cellDict['hemat'] = 0   
            if "segID" in cellDict:     # added 04-14-15
                segID = cellDict["segID"]
                if cellDict["ON"]:
                    if segID in self.VesSeg:
                        i = self.VesSeg[segID]['start']; j= self.VesSeg[segID]['end']
                        cellDict['hemat'] = self.Hemat[i][j]
                    if segID not in self.VesSeg:        # added 04-16-15
                        cellDict['hemat'] = 0
                        cellDict["ON"] = 0
                if not cellDict["ON"]: 
                    cellDict['hemat'] = 0
                self.cellHemat[cell] = cellDict['hemat']
            
            

    #############################
    ## calculate the location of virtual conveyor boxes according to Kirchhoff solver
    ## Note: this should be called whenever blood flow pattern is altered
    def calcConveyorBox(self):
        self.conveyorBoxOnSeg = {}      # layers of information: "segID", "segRank", "[xc_cBox,yc_cBox,zc_cBox]"
        self.boxSize = np.zeros((self.nNode, self.nNode))
        for i in range(self.nNode):
            for j in range(self.nNode):
                if self.Adj[i][j] and self.v[i][j] > 0 and self.dF[i][j] > self.thrTurnOffVessel:       # HERE need recheck ! -- 04-14-15
                    segID = self.checkSegID[i][j]
                    
                    self.boxSize[i][j] = self.v[i][j]*self.dt
                    if self.boxSize[i][j] > 0.99* self.sizeBlockEqual:
                        print "\n"*5,"In Segment ",segID,", Ratio of current conveyor box Size to cc3d block size is: ",self.boxSize[i][j]/self.sizeBlockEqual ,"; Need a smaller time step for simulation","\n"*5
                        exit(4587)
                    numSeg = int(ceil(self.Len[i][j]/self.boxSize[i][j]))
                    fracSeg = self.boxSize[i][j]/self.Len[i][j]
                        
                    x0 = self.Loc[i][0]; y0 = self.Loc[i][1]; z0 = self.Loc[i][2]
                    x1 = self.Loc[j][0]; y1 = self.Loc[j][1]; z1 = self.Loc[j][2]
                    
                    dx = float(self.Loc[j][0]-self.Loc[i][0]) * fracSeg
                    dy = float(self.Loc[j][1]-self.Loc[i][1]) * fracSeg
                    dz = float(self.Loc[j][2]-self.Loc[i][2]) * fracSeg
                    
                    self.conveyorBoxOnSeg[segID] = np.zeros((numSeg,3))   ## list of conveyor boxes
                    for k in range(numSeg):
                        xa = int(x0 + k*dx); ya = int(y0 + k*dy); za = int(z0 + k*dz)
                        xb = int(x0 + k*dx + dx); yb = int(y0 + k*dy + dy); zb = int(z0 + k*dz + dz)
                        if k == numSeg-1:
                            xb = x1; yb = y1; zb = z1
                        xc = 0.5*(xa+xb); yc = 0.5*(ya+yb); zc = 0.5*(za+zb)
                        
                        self.conveyorBoxOnSeg[segID][k] = [xc,yc,zc]
    
    ########################
    ## assign conveyor boxes to cc3d blocks
    ## Note: check the location of center of conveyor boxi = self.VesSeg[segID]['start']; j = self.VesSeg[segID]['end']
    def assignCBtoCC3D(self):  
        ## clean cells with zero volume
        self.cleanCells()
      
        ## to make things simpler, always let Conveyor boxes acquire a smaller size than CC3D block does
        ## just check where the center of conveyor box lies 
        for cell in self.cellListByType(self.VESSEL):
            if cell.id not in self.cellNoSegID:
                cellDict=self.getDictionaryAttribute(cell)
                if cellDict["ON"] == 1 and "segID" in cellDict:         ## ONLY cc3d vessel blocks with "ON" status have conveyor boxes; add "segID" condition -- 04-14-15
                    cellDict['hasConveyorBoxes'] = []   # record rank of conveyor boxes on this segment
                    segID = cellDict["segID"]
                    if segID in self.conveyorBoxOnSeg:          # added 04-14-15
                        conveyorBoxList = self.conveyorBoxOnSeg[segID] 
                        for k in range(len(conveyorBoxList)):
                            [xc,yc,zc] = conveyorBoxList[k]
                            cell_tgt=self.cellField[int(xc),int(yc),int(zc)]
            #                 if not self.areCellsDifferent(cell,cell_tgt):
                            if cell_tgt:
                                if cell.id == cell_tgt.id:
                                    cellDict['hasConveyorBoxes'].append(k)
  
        
    ########################
    ## NOTE: this module is only called when topology changes!!!
    ## the idea is to fill empty conveyor boxes with cc3d block stored chemical amount
    def renewChemInCB(self):
        ## initialize the self.VesSeg
        for i in range(self.nNode):
            for j in range(self.nNode):
                if self.Adj[i][j] and self.v[i][j] > 0 and self.dF[i][j] > self.thrTurnOffVessel:
                    segID = self.checkSegID[i][j]
                    if segID in self.conveyorBoxOnSeg:
                        numBoxesSeg = len(self.conveyorBoxOnSeg[segID])
                        self.VesSeg[segID]['compartmentInfo'] = {}
                        self.VesSeg[segID]['compartmentInfo']['vessel'] = np.zeros(numBoxesSeg)
                        self.VesSeg[segID]['compartmentInfo']['tissue'] = np.zeros(numBoxesSeg)
                        self.VesSeg[segID]['compartmentInfo']['collector'] = 0
        
        ## renew the amount in vessels
        for cell in self.cellListByType(self.VESSEL):
            cellDict=self.getDictionaryAttribute(cell)
            if cell.id not in self.cellNoSegID and "segID" in cellDict:
                
                hasConveyorBoxes = cellDict['hasConveyorBoxes']
                cellChemAmount = cellDict['O2']
                segID = cellDict["segID"]
                status = cellDict["ON"]        
                
                if status and hasConveyorBoxes:
                    numBoxes = len(hasConveyorBoxes)
                    avgCellChemAmount = cellChemAmount/numBoxes
                    
                    ## update the conveyor module vessel chem amount by giving associated boxes the average amount per box
                    
                    for boxID in hasConveyorBoxes:
                        self.VesSeg[segID]['compartmentInfo']['vessel'][boxID] = avgCellChemAmount

    
    #################################################
    ## print cell PO2 into file
    def outputCellPO2(self,globalTimeOxygen):
        try:                
            cellPO2,cellPO2File=self.openFileInSimulationOutputDirectory("cellPO2_"+str(globalTimeOxygen)+"_seconds.txt","w")
        except IOError:
            print "Could not open file ", cellPO2File," for writing. "                
            return
        cellPO2.write('This file records PO2 at '+str(globalTimeOxygen)+' seconds\n')
        cellPO2.write('cellType\tcellID\tcellPO2(mmHg)\n')
        for cell in self.cellList:
            PO2 = self.cellO2[cell]
            cellPO2.write(str(cell.type)+'\t'+str(cell.id)+'\t'+str(PO2)+'\n')
        cellPO2.close()
    #################################################
    
    #################################################    
    ## the 'function' version of transport1D class
    def conveyor1D(self,nVes,size,rad,mass,kdel,step,period,usedForNetwork,globalTime,compartmentInfo):
        # inflow rate; outflow rate; step of integration
        cv_usedForNetwork = usedForNetwork
        cv_compartmentInfo = compartmentInfo
        
        cv_initialMass = mass
        
        cv_tissue = np.zeros(nVes); cv_vessel = np.zeros(nVes); cv_collector = 0; cv_source = mass
        cv_compartment = {'source':cv_source, 'collector':cv_collector, 'tissue':cv_tissue, 'vessel':cv_vessel}
        
        # initialization
        if globalTime == 0:
            pass

        if globalTime != 0:
            cv_initialMass = mass
            
            cv_source = cv_compartmentInfo['source']
            cv_collector = cv_compartmentInfo['collector']
            cv_initialMass += cv_compartment['collector']
            
            cv_tissue = cv_compartmentInfo['tissue']
            cv_initialMass += sum(cv_tissue)
            cv_vessel = cv_compartmentInfo['vessel']
            cv_initialMass += sum(cv_vessel)
        
        if cv_usedForNetwork:
            cv_kin = 1 / step
    
        # flow (delivery done elsewhere)
        fracIn = step *cv_kin
        vesList = cv_vessel.tolist()
        
        mIN = cv_source *fracIn
        cv_source -= mIN
        vesList.insert(0,mIN)
        mOUT = vesList.pop()
        cv_collector += mOUT
        
        cv_vessel = np.array(vesList)
        
        # update
        cv_compartment['source'] = cv_source
        cv_compartment['collector'] = cv_collector
        cv_compartment['vessel'] = cv_vessel
        cv_compartment['tissue'] = cv_tissue
        
        return cv_compartment
    
    #################################################
    def oneIter(self,t,dt):
#         print "\n******\n Global Time : ", t, "\n******\n\n"
        self.cntBranch = {}; self.cntInlet = 0
        for j in range(len(self.v)):
            self.cntBranch[j] = 0
        
        inputMassAll = 0	
        for segID in self.VesSeg:
            segDict = self.VesSeg[segID]
            
            # global level - segments with inlet 
            ## fetch mass from global source and put it into global upstream storage
            self.avgInputMassO2 = 0; self.cntInlet = 0
            if segDict['hasInlet'] == 1:
                ## calculate volume of O2 as input according to the partial pressure 
                k = segDict['start']; l = segDict['end']
                inputMassO2 = segDict['inVO2']
                self.storage[segDict['start']] += inputMassO2
                self.avgInputMassO2 += inputMassO2
                self.cntInlet += 1

            # global level - segments with outlet
            ## fetch mass from global downstream storage and put it into global collector
            elif segDict['hasOutlet'] == 1:
                outputMass = self.storage[segDict['end']]
                self.collectorGlobal += outputMass
                self.storage[segDict['end']] -= outputMass
            
            # global->local level - all segments
            # fetch amount from storage and update segment source 
            segDict['source'] = self.storage[segDict['start']]*segDict['massFrac']
            self.cntBranch[segDict['start']] += 1
            
            # global->local level - clear upstream storage only when last connected segment finishes updating its source
            if self.cntBranch[segDict['start']] == self.totalBranch[segDict['start']]:
                self.storage[segDict['start']] = 0
            
            # update vessel flow and transport1D
#             leng = segDict['leng']
#             vel = segDict['vel']
            nVes = segDict['nVes']      # this must be # of conveyor boxes instead of cc3d vessel cells !
            size = segDict['size']      # this must be size of conveyor boxes instead of cc3d vessel cells !
            rad = segDict['rad']        
            mass = segDict['source']
            kdel = 0 #kdel = ParaDict['kdel']
            step = dt
            period = dt
            usedForNetwork = 'net'
            globalTime = t
            if t == 0:
                compartmentInfo = {}
                segDict['compartmentInfo'] = compartmentInfo
            if t != 0:
                compartmentInfo = segDict['compartmentInfo']
                compartmentInfo['source'] = segDict['source']
            
            compartmentInfoNew = self.conveyor1D(nVes,size,rad,mass,kdel,step,period,usedForNetwork,globalTime,compartmentInfo)
            
            for keys in compartmentInfoNew:
                segDict['compartmentInfo'][keys] = compartmentInfoNew[keys]
            self.VesSeg[segID] = segDict
            
            
        ## local->global level - send amount in collector into downstream storage
        for segID in self.VesSeg:	
            segDict = self.VesSeg[segID]
            compartmentInfo = segDict['compartmentInfo']
            self.storage[segDict['end']] += compartmentInfo['collector']
            compartmentInfo['collector'] = 0
            segDict['compartmentInfo'] = compartmentInfo
            self.VesSeg[segID] = segDict
        
        ## update visualization
        ### Need a standalone function to do this! Need to exchange amount between conveyor box and cc3d vessel cells, not only for visualization but the secretion!
        if 1: 
#             print '\nPRINTS after oneIter\n'
            for cell in self.cellListByType(self.VESSEL):
                cellDict=self.getDictionaryAttribute(cell)
                
                ## NEW version: 1 cc3d vessel cell has several conveyor boxes
                if cell.id not in self.cellNoSegID and cellDict['ON']:
                    chemAmount = 0
                    segID = cellDict["segID"]; segRank = cellDict['segRank']
                    
                    if cellDict["ON"]:   
                        listConveyorBoxes = cellDict['hasConveyorBoxes']  
                        vessel = self.VesSeg[segID]['compartmentInfo']['vessel']
                        
                        ## add amount of chemical in all associated boxes to the cell 
                        for boxID in listConveyorBoxes:
                            if boxID < len(vessel):
                                chemAmount+=vessel[boxID]
                            elif boxID >= len(vessel):
                                print "# of conveyor boxes inconsistent!"
                                print '...nonexistent boxID: ', boxID, ' in segment ', segID
                            
                        
                        cellDict['O2'] = chemAmount
                    
                    ## doesn't have to visualize it here
                    ## for CB module check, better visualize it here
                    
                    if cell.volume:
                        i = segDict['start'] ; j = segDict['end']
                        volToVis = cellDict['segBoxSize']*self.Dia[i][j]**2 *pi/4 * ParaDict['vox2ml']
#                         volToVis = cell.volume * ParaDict['vox2ml']   ## this one is incorrect
                        concO2 = chemAmount/volToVis       # concentration     mL O2 / cm^3
                        self.cellO2[cell] = self.C2P(concO2, cellDict['hemat'])
                        
                    elif cell.volume:
                        print "cellID ",cell.id, " has zero volume!"
                
    
    ### to randomize cell ids
    def randomIDs(self,cellTypeList,flag):
        listIDs = []
        for cell in self.cellList:
            if cell.type in cellTypeList:
                listIDs.append(cell.id)
        if flag:
            shuffle(listIDs)
        return listIDs
    #################################################
    ## P(O2) -> C(O2) in vessel       Pries & Secomb 2009
    def P2C (self,PO2,Hd):
        alphaRBC = ParaDict['alphaRBC']; alpha = ParaDict['alpha']
        CRBC = ParaDict['CRBC']
        PO2_50 = ParaDict['PO2_50']
        SO2 = PO2**3 / (PO2**3 + PO2_50**3)
        CO2 = Hd*CRBC*SO2 + Hd*alphaRBC*PO2 + (1-Hd)*alpha*PO2
        return CO2
    def C2P (self,CO2,Hd):
        aa = 1E-1
        PO2_in = ParaDict['O2inmmHg']
        PO2_a = aa; PO2_b = PO2_in+aa
        CO2_test = 0
        PO2 = 0; dP = aa
        oldDiff = 1E10
        while PO2<PO2_b:
            CO2_test = self.P2C(PO2,Hd)
            newDiff = abs(CO2_test-CO2)
            if newDiff<oldDiff:
                oldDiff=newDiff
            elif newDiff>=oldDiff:
                break
            PO2 += dP
            
        return PO2-dP

        
    #################################################
    def transferOxygen(self,Kt,Kpl,dtTransfer):
        ## create a 'xO2_temp' storage and buffer the transfer    -- 01-28-15
        for cell in self.cellListByType(self.VESSEL,self.TISSUE,self.ECS,self.FLUID):
            cellDict=self.getDictionaryAttribute(cell)
            
            if 'O2' not in cellDict:
                cellDict['O2'] = 0
                if cell.type in [self.TISSUE,self.ECS]:         ## initialize the cellular Oxygen assuming they are all 15 mmHg   -- 02-26-15
                    cellDict['O2'] = 12.0    * float(cell.volume * ParaDict['vox2ml']) * ParaDict['alpha']       
            if 'O2_temp' not in cellDict:
                cellDict['O2_temp'] = 0
            if cell.type == self.VESSEL and cellDict['ON'] == 0:        ## increase the speed of calculation by setting occluded vessel PO2 to hypoxic threshold
                
                vesVol = cellDict['segBoxSize']*cellDict['dBeforeOff']**2 *pi/4 * ParaDict['vox2ml']
                vesCO2 = cellDict['O2'] / vesVol
                vesHd = cellDict['hematBeforeOff']          ## this is important !

                vesPO2 = self.C2P( vesCO2, vesHd)  
                if vesPO2 > ParaDict['Pcr']:
                    vesPO2new = ParaDict['Pcr']*0.8
                    cellDict['O2'] = vesVol * self.P2C(ParaDict['Pcr'], vesHd)
                    
                   
            cellDict['O2_temp'] = cellDict['O2']
 
        if not self.turnOffOxygen:
            PO2faz = ParaDict['O2fazmmHg']
            for cellID in self.cellsNearFovea:
                cell=self.attemptFetchingCellById(cellID)
                cellDict=self.getDictionaryAttribute(cell)
                transferP_src = cellDict['O2'] / float(cell.volume * ParaDict['vox2ml']) /ParaDict['alpha']
                transfer = (transferP_src - PO2faz) * Kt *(cell.surface/6 * ParaDict['px2um']**2 * 1E-8) /(5*ParaDict['px2um'] * 1E-4) * dtTransfer
                if cellDict['O2_temp']-transfer > 0: cellDict['O2_temp'] -= transfer

            
            randomListID = self.randomIDs([self.VESSEL,self.TISSUE,self.ECS,self.FLUID],1)
            for cellID in randomListID:
                cell=self.attemptFetchingCellById(cellID) 
                cellDict=self.getDictionaryAttribute(cell)
                
                if cell.volume:
                    if cell.type != self.VESSEL:
                        transferP_src = cellDict['O2'] / float(cell.volume * ParaDict['vox2ml']) /ParaDict['alpha'] 
                    
                    if cell.type == self.VESSEL: 
                        if 'hemat' not in cellDict:
                            cellDict['hemat'] = 0.45
                        vesHd = cellDict['hemat']
                        if cellDict['ON']:
                            segID = cellDict['segID']
                            i = self.VesSeg[segID]['start']; j = self.VesSeg[segID]['end']
                            vesVol = cellDict['segBoxSize']*self.Dia[i][j]**2 *pi/4 * ParaDict['vox2ml']
                            vesCO2 = cellDict['O2'] / vesVol
                            vesPO2 = self.C2P( vesCO2, vesHd)
                            transferP_src =  vesPO2 
                        if not cellDict['ON']:          ### Because I set a very small diameter for "ON"=0 vessel, I can't use the same way for its transfer      -- 02-20-15
                            vesCO2Wrong = cellDict['O2'] / float(cell.volume * ParaDict['vox2ml']) ## this under-calculate the diameter, which makes concentration very big!
                            
                            vesVol = cellDict['segBoxSize']*cellDict['dBeforeOff']**2 *pi/4 * ParaDict['vox2ml']
                            vesCO2 = cellDict['O2'] / vesVol
                            
                            vesHd = cellDict['hematBeforeOff']          ## this is important !
                            transferP_src = self.C2P( vesCO2, vesHd)
                          
                    for neighbor , commonSurfaceArea in self.getCellNeighborDataList(cell):                
                        if neighbor and neighbor.volume and commonSurfaceArea:
                            
                            vec=self.distanceBetweenCells(cell,neighbor) * ParaDict['px2um'] * 1E-4
                            nbDict = self.getDictionaryAttribute(neighbor)
                            transferP_tgt = nbDict['O2'] / float(neighbor.volume * ParaDict['vox2ml']) /ParaDict['alpha'] 
                            
                            
                            if cell.type == self.VESSEL:
                            
                                fracSecreted = 0
                                if neighbor.type != self.VESSEL: 
                                    transfer = (transferP_src - transferP_tgt) * Kpl *(commonSurfaceArea * ParaDict['px2um']**2 * 1E-8) / vec * dtTransfer
                                    actualTransfer = 0
                                   
                                    if transfer > 0: actualTransfer = transfer
                                    if (cellDict['O2_temp'] - actualTransfer) >0 and (nbDict['O2_temp'] + actualTransfer) > 0 :
                                        cellDict['O2_temp'] -= actualTransfer 
                                        nbDict['O2_temp'] += actualTransfer 
                                    
                                        if cellDict['O2']:    fracSecreted = actualTransfer / cellDict['O2']
                                
                            elif cell.type in [self.TISSUE, self.ECS] and neighbor.type != self.VESSEL:
                                                            
                                actualTransfer = 0
                                transfer = (transferP_src - transferP_tgt) * Kt *(commonSurfaceArea * ParaDict['px2um']**2 * 1E-8) / vec * dtTransfer
                                if transfer > 0: actualTransfer = transfer
                                if (cellDict['O2_temp'] - actualTransfer) >nbDict['O2'] and cellDict['O2'] > (nbDict['O2_temp'] + actualTransfer) > 0:    
                                    cellDict['O2_temp'] -= actualTransfer
                                    nbDict['O2_temp'] += actualTransfer
                            
                            elif cell.type in [self.FLUID] and neighbor.type != self.VESSEL:
                                                            
                                actualTransfer = 0
                                transfer = (transferP_src - transferP_tgt) * Kpl *(commonSurfaceArea * ParaDict['px2um']**2 * 1E-8) / vec * dtTransfer
                                if transfer > 0: actualTransfer = transfer
                                if (cellDict['O2_temp'] - actualTransfer) >nbDict['O2'] and cellDict['O2'] > (nbDict['O2_temp'] + actualTransfer) > 0:    
                                    cellDict['O2_temp'] -= actualTransfer
                                    nbDict['O2_temp'] += actualTransfer

            ### Important: have to update the compartmentInfo for conveyor model!
            ### Thought: keep RELATIVE drop of O2 constant for all associated conveyor boxes!
                    if cell.type == self.VESSEL and cellDict["ON"]:               
                        segID = cellDict["segID"]; segRank = cellDict['segRank']
                        listConveyorBoxes = cellDict['hasConveyorBoxes']
                        vessel = self.VesSeg[segID]['compartmentInfo']['vessel']
            
                        ## subtract secreted amount from 
                        for boxID in listConveyorBoxes:
                            if boxID < len(vessel):
                                boxSecreted = vessel[boxID]*fracSecreted
                                vessel[boxID]-=boxSecreted
                            elif boxID >= len(vessel):
                                print "# of conveyor boxes inconsistent!"
                                print '...nonexistent boxID: ', boxID, ' in segment ', segID
                        
                        self.VesSeg[segID]['compartmentInfo']['vessel'] = vessel


            ## use the 'xO2_temp' storage to update the 'xO2'    -- 01-28-15
            for cell in self.cellListByType(self.VESSEL,self.TISSUE,self.ECS,self.FLUID):
                cellDict=self.getDictionaryAttribute(cell)
                
                ## remember the consumption
                if cell.type in [self.TISSUE,self.ECS]:
                    consumedO2 = self.consumeOxygen(dtTransfer,cell.id,'MM')
                    if  cellDict['O2_temp'] - consumedO2 > 0:
                        cellDict['O2_temp'] -= consumedO2
                
                if cellDict['O2_temp'] < 0:
                    print cell.id,cell.type,cellDict['O2_temp']
                    exit(124)
                
                self.cellO2Flux[cell] = 0
                if cellDict['O2']: self.cellO2Flux[cell] = (cellDict['O2_temp'] - cellDict['O2'] ) / cellDict['O2']   
                cellDict['O2'] = cellDict['O2_temp'] 
                
    #             print cell.type, cell.id, cellDict['O2']
                if cell.volume: 
                    if cell.type != self.VESSEL:
                        concO2 = cellDict['O2'] / float(cell.volume * ParaDict['vox2ml'])
                        self.cellO2[cell] = concO2 / ParaDict['alpha']  ## pressure mmHg
                    if cell.type == self.VESSEL:
                        if cellDict['ON']:
                            vesVol = cellDict['segBoxSize']*self.Dia[i][j]**2 *pi/4 * ParaDict['vox2ml']
                            concO2 = cellDict['O2'] / vesVol
                            self.cellO2[cell] = self.C2P(concO2, cellDict['hemat'])
                        if not cellDict['ON']:  
                            vesVol = cellDict['segBoxSize']*cellDict['dBeforeOff']**2 *pi/4 * ParaDict['vox2ml']
                            vesCO2 = cellDict['O2'] / vesVol
                            vesHd = cellDict['hematBeforeOff']          ## this is important !

                            self.cellO2[cell] = self.C2P( vesCO2, vesHd)
                
            for cell in self.cellListByType(self.TISSUE):
                cellDict=self.getDictionaryAttribute(cell)
                if 'hypoxic' not in cellDict:
                    cellDict['hypoxic'] = 1

                if self.cellO2[cell] < ParaDict['Pcr']:
                    cellDict['hypoxic'] = 1
                    self.cellHypoxia[cell] = 1
                else:
                    cellDict['hypoxic'] = 0
                    self.cellHypoxia[cell] = 0
                
    #################################################
    ## consumpiton of O2 considered for either TISSUE only or TISSUE+ECS
    def consumeOxygen(self,dtConsume,cellID,flag):
        ## consume oxygen
        cell=self.attemptFetchingCellById(cellID)
        cellDict=self.getDictionaryAttribute(cell)
        
        MetabRate = 0
        
        PO2 = cellDict['O2'] / float(cell.volume * ParaDict['vox2ml']) / ParaDict['alpha']
        
        if PO2 > ParaDict['Pcr']:
        
            if flag == 'MM':
                ## Michaelis-Menton kinetics for oxygen consumption
                MetabRate = ParaDict['M0']*PO2 / (PO2+ParaDict['P0'])
                
            if flag == 'C':
                MetabRate = ParaDict['M0'] * 0.5
            
        consumed = MetabRate * cell.volume*ParaDict['vox2ml'] * dtConsume
                            
        return consumed
          
    ##################################################
    ## Calculate segment average level of Oxygen
    def calcSegAvgPO2(self):
        self.segNumVes = np.zeros((self.nNode,self.nNode))
        for cell in self.cellListByType(self.VESSEL):
            cellDict=self.getDictionaryAttribute(cell)
            if 'segID' in cellDict:
                if 'O2' not in cellDict:
                    PO2 = 1E-5
                else:
                    PO2 = self.C2P(cellDict['O2'])
                segID = cellDict['segID']
                i = self.VesSeg[segID]['start']; j = self.VesSeg[segID]['end']
                self.segNumVes[i][j] += 1; self.segNumVes[j][i] = self.segNumVes[i][j]
                self.PO2avg[i][j] += PO2; self.PO2avg[j][i] = self.PO2avg[i][j]
                
            else:
                print 'ERROR! Segment must be in the cellDict at this point!'
                exit(548)
        
        for i in range(self.nNode):
            for j in range(self.nNode):
                self.PO2avg[i][j] /= self.segNumVes[i][j]
    
    ###################################################
    ## Tissue secret VEGF in response to oxygen level
    def produceVEGF(self,PO2,VEGF):
        Pcr = ParaDict['Pcr']
        VEGFprod = ParaDict['VEGFprod']; VEGFprodMax = ParaDict['VEGFprodMax']
        
        rateProd = VEGFprod * (VEGFprodMax - VEGF)/VEGFprodMax  * np.e**((Pcr-PO2)*1E2) / ( 1+    np.e**((Pcr-PO2)*1E2)     )    ### lower than thr -> 1   ;  higher -> 0
        
        return rateProd
        

    ###################################################
    ### Caution: if transferVEGF is used, make sure secOxygen is turned off!!!
    ## this function uses compartment model to transfer VEGF; Have to reconsider this, because VEGF should really diffuse in extracellular space!!! -- xiao 011315
    ## Note: sequence of visiting cells should be random later!
    def transferVEGF(self,DtVEGF,kdecayECSv,dtTransfer):
        
        ## create a 'xVEGF_temp' storage and buffer the transfer    -- 01-28-15
        for cell in self.cellListByType(self.VESSEL,self.TISSUE,self.ECS,self.FLUID):
            cellDict=self.getDictionaryAttribute(cell)
            
            if 'VEGF' not in cellDict:
                cellDict['VEGF'] = 0
                if cell.type in [self.TISSUE,self.ECS]:         ## initialize the cellular Oxygen assuming they are all 15 mmHg   -- 02-26-15
                    cellDict['VEGF'] = 0.005 
            if 'VEGF_temp' not in cellDict:
                cellDict['VEGF_temp'] = 0
            cellDict['VEGF_temp'] = cellDict['VEGF']

        VEGFfaz = 1E-10
        for cellID in self.cellsNearFovea:
            cell=self.attemptFetchingCellById(cellID)
            cellDict=self.getDictionaryAttribute(cell)
            transferVEGF_src = cellDict['VEGF'] / float(cell.volume * ParaDict['vox2ml'])
            transfer = (transferVEGF_src - VEGFfaz) * DtVEGF *(cell.surface/6 * ParaDict['px2um']**2 * 1E-8) /(5*ParaDict['px2um'] * 1E-4) * dtTransfer
            if cellDict['VEGF_temp']-transfer > 0: cellDict['VEGF_temp'] -= transfer
        
                
        ## transfer VEGF
        ### Later need to randomize the cell list before doing transfer!!!          -- xiao 01/14/15
        
        randomListID = self.randomIDs([self.TISSUE,self.ECS,self.FLUID],1)
        for cellID in randomListID:
            cell=self.attemptFetchingCellById(cellID)
            cellDict=self.getDictionaryAttribute(cell)
            if cell.volume:
                
                ## TISSUE : produce VEGF
                ## For visualization, I decide not to zero tisVEGF and to keep the prodVEGF
                if cell.type == self.TISSUE:
                    concO2 = cellDict['O2'] / float(cell.volume * ParaDict['vox2ml'])
                    PO2 = concO2 / ParaDict['alpha']; VEGF = cellDict['VEGF']
                    
                    prodRate = self.produceVEGF(PO2,VEGF)
                    prodVEGF = prodRate * dtTransfer
                        
                    prod = prodVEGF ## production of VEGF exists for all Muller cells no matter hypoxic or not
                    
                    if cellDict['VEGF_temp'] + prod <= ParaDict['VEGFprodMax']:
                        cellDict['VEGF_temp'] += prod  ## always update the tisVEGF to be produced amount
                    else:
                        cellDict['VEGF_temp'] = ParaDict['VEGFprodMax']
                    
                    transferVEGF_src = cellDict['VEGF'] / float(cell.volume * ParaDict['vox2ml'])
                    
                    
                ## ECS : transfering VEGF to neighboring ECS or VESSEL    
                if cell.type in [self.ECS,self.FLUID]:
                    transferVEGF_src = cellDict['VEGF'] / float(cell.volume * ParaDict['vox2ml'])
                    
                    
                for neighbor , commonSurfaceArea in self.getCellNeighborDataList(cell):                
                    if neighbor and neighbor.volume and commonSurfaceArea:
                        nbDict = self.getDictionaryAttribute(neighbor)
                        vec=self.distanceBetweenCells(cell,neighbor) * ParaDict['px2um'] * 1E-4
                        
                        if neighbor.type == self.VESSEL:    # skip transfer back to Vessel for now
                            
                            transferVEGF_tgt = nbDict['VEGF'] / float(neighbor.volume * ParaDict['vox2ml'])
                            
                            actualTransfer = 0
                            transfer = (transferVEGF_src - transferVEGF_tgt) * DtVEGF *(commonSurfaceArea * ParaDict['px2um']**2 * 1E-8) / vec * dtTransfer
                            if transfer > 0: actualTransfer = transfer
                            
                            if (cellDict['VEGF_temp'] - actualTransfer) >nbDict['VEGF'] and cellDict['VEGF'] > (nbDict['VEGF_temp'] + actualTransfer) > 0:    
                                nbDict['VEGF_temp'] += actualTransfer 
                                cellDict['VEGF_temp'] -= actualTransfer 
                            
                        if neighbor.type in [self.ECS,self.FLUID]:
                            nbDict = self.getDictionaryAttribute(neighbor)
                            transferVEGF_tgt = nbDict['VEGF'] / float(neighbor.volume * ParaDict['vox2ml'])
                            
                            actualTransfer = 0
                            transfer = (transferVEGF_src - transferVEGF_tgt) * DtVEGF *(commonSurfaceArea * ParaDict['px2um']**2 * 1E-8) / vec * dtTransfer
    #                         if transfer > 0: actualTransfer = transfer / cellDict['nNB']
                            if transfer > 0: actualTransfer = transfer
                            
                            if (cellDict['VEGF_temp'] - actualTransfer) >nbDict['VEGF'] and cellDict['VEGF'] > (nbDict['VEGF_temp'] + actualTransfer) > 0:    
                                nbDict['VEGF_temp'] += actualTransfer 
                                cellDict['VEGF_temp'] -= actualTransfer 


        ## use the 'xVEGF_temp' storage to update the 'xVEGF'    -- 01-28-15
        for cell in self.cellListByType(self.VESSEL,self.TISSUE,self.ECS,self.FLUID):
            cellDict=self.getDictionaryAttribute(cell)
            
            if cell.type in (self.ECS, self.TISSUE):
                destroyedVEGF = self.destroyVEGF(kdecayECSv ,dtTransfer,cell.id)
                if  cellDict['VEGF_temp'] - destroyedVEGF > 0:
                    cellDict['VEGF_temp'] -= destroyedVEGF
                else:
                    cellDict['VEGF_temp'] = 0
                
            
            cellDict['VEGF'] = cellDict['VEGF_temp'] 
            if cell.volume: self.cellVEGF[cell] = cellDict['VEGF'] ##                / float(cell.volume * ParaDict['vox2ml'])

    ###################################################
    ## ECS destroy VEGF by immobilization or decay
    ## Also the fovea is a sink for VEGF -- already considered elsewhere
    def destroyVEGF(self,kdecayECSv,dtConsume,cellID):
        cell=self.attemptFetchingCellById(cellID)
        cellDict=self.getDictionaryAttribute(cell)
        if 'VEGF' not in cellDict:
            cellDict['VEGF'] = 0
        decay = cellDict['VEGF'] * kdecayECSv * dtConsume
        
        return decay

    ################################
    ## probability of vessel occlusion
    def probOcclusion(self,vesVel,vesVEGF):
        VEGFthr = ParaDict['VEGFthr']; vthr = ParaDict['vthr']
        
        pVEGF = vesVEGF / (vesVEGF+VEGFthr)
        pDia = vthr**2. / ( vthr**2. + vesVel**2.)
        
        return pVEGF * pDia
        
    #################################
    ## include vessel seg on the same edge!
    def otherNB(self,k,upstream):
        nbID = 0
        numNB = 0
        for n in range(self.nNode):
            if self.Adj[n][k] == 1 or self.Adj[k][n] == 1:
                if self.dF[n][k] > self.thrTurnOffVessel or self.dF[k][n] > self.thrTurnOffVessel:
                    numNB += 1
        
        if numNB == 2:
            for m in range(self.nNode):
                if self.Adj[m][k] == 1 or self.Adj[k][m] == 1:
                    if self.v[m][k] > 0 and self.dF[m][k] > self.thrTurnOffVessel and upstream:
                        nbID = m
                    if self.v[m][k] < 0 and self.dF[k][m] > self.thrTurnOffVessel and not upstream:
                        nbID = m
        return nbID
            
    
    def areOnSameEdge(self,i,j):
        # i upstream; j downstream
        # starting from i or j, find the closest node with at least 3 neighbors
        segIDs = []
        iNB = self.otherNB(i,1)
#         print " Nodes on same edge with ",i, " -> ", j
        while iNB:
#             print "  ",iNB, " -> ", i
            segID = self.checkSegID[iNB][i]
            segIDs.append(segID)
            i = iNB
            iNB = self.otherNB(i,1)
        
        jNB = self.otherNB(j,0)
        while jNB:
#             print "  ",j, " -> ", jNB
            segID = self.checkSegID[j][jNB]
            segIDs.append(segID)
            j = jNB
            jNB = self.otherNB(j,0)
            
        return segIDs
        
    #################################
    ## high level of vesVEGF closes the vessel
    ### NOTE: check the following :
    ### 1) VESSEL cell VEGF level
    ### 2) flow of SEGMENT between two junctions
    ## probability function: high VEGF X small flow ==> high probability of occlusion
    def occludeVessel(self):
	self.fileOutputGenral, OutputGeneral=self.openFileInSimulationOutputDirectory("OutputGeneral.txt","a")
	
        occludeSegIDs = []
        for cell in self.cellListByType(self.VESSEL):
            cellDict=self.getDictionaryAttribute(cell)
            if cellDict['ON'] and 'segID' in cellDict and 'VEGF' in cellDict: # add 'segID' condition -- 04-14-15
                vesVEGF = cellDict['VEGF']; VEGFthr = ParaDict['VEGFthr']
                if vesVEGF > 0.01*VEGFthr:
                    segID = cellDict['segID']
                    i = self.VesSeg[segID]['start']
                    j = self.VesSeg[segID]['end']
                    
                    
                    vesVel = self.v[i][j]
                    prob = self.probOcclusion(vesVel, vesVEGF)
                    print "\n\n trying to kill vessel: ", i, " -- ", j, " with probability ", prob 
                    
                    ## vessels to be occluded
                    rdNum = random()
                    if prob > rdNum:
                        print "         SUCCESS !       "
                        occludeSegIDs.append(segID)
                        
                        ### IMPORTANT: have to include edges linked serially to this edge, because they are actually ONE segment!    -- 01-19-15
                        
                        linkedSegIDs = self.areOnSameEdge(i,j)
                        if linkedSegIDs:
                            print "on the same edge: "
                            print i, " -> ", j
                            for segID2 in linkedSegIDs:
                                i2 = self.VesSeg[segID2]['start']; j2 = self.VesSeg[segID2]['end']
                                print "..", i2 , " -> ", j2
                                occludeSegIDs.append(segID2)
                
               
        return occludeSegIDs            

    ## Occlusion will result in an effective diameter scaled by 1E-10, which gives little volumetric flow
    def checkOcclusion(self):
        for i in range(self.nNode):
            for j in range(self.nNode):        
                if  self.v[i][j] > 0 and self.dF[i][j] <= self.thrTurnOffVessel:   
                    segID = self.checkSegID[i][j] 
                    needPrint = 0
                    for cell in self.cellListByType(self.VESSEL):
                        cellDict=self.getDictionaryAttribute(cell)
                        if "segID" in cellDict:         # add 04-14-15
                            if cellDict["segID"] == segID and cellDict["ON"] == 1:
                                needPrint = 1
                                cellDict["ON"] = 0
                                del cellDict["segID"]               # add 04-14-15
                                self.cellNoSegID.append(cell.id)        # add 04-14-15
                                print "VESSEL Cell ",cell.id, " is turned off!"
                    print "segment ", segID, " with ", i, " -> ", j, " is occluded"
		    
		    
                    
    ###########################################################
    ## monitor the topological change of vessel network, in particular ON/OFF of segment
    ## return 1 if change / return 0 if no change
    def checkVesselTopo(self,mcs):
	self.fileOutputGenral, OutputGeneral=self.openFileInSimulationOutputDirectory("OutputGeneral.txt","a")
	
        hasTopoChange = 0
        
        ###########
        ## add 'dBeforeOff' to cellDict, representing the diameter right before being turned off
        ## update value of 'dBeforeOff' everytime before TopoChange
        ## IMPORTANT: 'dBeforeOff' will be used for calculation of transfer of 'ON'=0 vessel
        ## IMPORTANT: 'hematBeforeOff' will be used for calculation of transfer of 'ON'=0 vessel
        
        ## the idea is: once a vessel is occluded, the hematocrit remains frozen
        
        for cell in self.cellListByType(self.VESSEL):
            cellDict=self.getDictionaryAttribute(cell)
            if 'segID' in cellDict:
                segID = cellDict['segID']
                ## later should delete 'segID' from cellDict if the cell is no more accounted in the netflow!!!   02-23-15
                if segID in self.VesSeg:        
                    i = self.VesSeg[segID]['start']; j = self.VesSeg[segID]['end']
                
                    if 'dBeforeOff' not in cellDict:
                        cellDict['dBeforeOff'] = 0
                        
                    if 'hematBeforeOff' not in cellDict:
                        cellDict['hematBeforeOff'] = 0.45
                
                    cellDict['dBeforeOff'] = self.Dia[i][j]
                    cellDict['hematBeforeOff'] = self.Hemat[i][j]
            
        ###########
        
        lagOcc = int(3600*24*28/ParaDict['mcs2sec'] )
        
        if mcs == (self.startVEGF+lagOcc  ) :        ## change topology after 28*4 MCS = 28 days
            hasTopoChange = 1
            listOfSegID = []
            ijExtra = []
                        
            ### for shapeID == 100
            ## occ 0: 17-21     (high flow)
            ## occ 1: 6-7
            ## occ 2: 24-31-38-8
            ## occ 3: 30-36-37-9
            ## occ 4: 2-18-19-23
            
#             iocc = 17; jocc = 21
#             iocc = 6; jocc = 7
            
#             self.randomOcc = 1
            self.randomOcc = 0
            
            if self.randomOcc == 0:
#                 iocc = 6; jocc = 7
                
                iocc = 24; jocc = 31
                ijExtra.append([31,38])
                ijExtra.append([38,8])

#                 iocc = 30; jocc = 36
#                 ijExtra.append([36,37])
#                 ijExtra.append([37,9])

#                 iocc = 2; jocc = 18
#                 ijExtra.append([18,19])
#                 ijExtra.append([19,23])
            
            if self.randomOcc == 1:
                flowList = []       # format: [f,i,j]
                for i in range(self.nNode):
                    for j in range(self.nNode):
                        if self.Adj[i,j] and self.v[i,j] > 0:
                            flowList.append([self.v[i,j],i,j])
                            
                flowList = sorted(flowList)
                k = choice(np.arange(0,20,1))
                iocc = flowList[k][1]; jocc = flowList[k][2]
            
            
            self.Dia[iocc][jocc] *= 1E-10; self.Dia[jocc][iocc] *= 1E-10
            segID0 = self.checkSegID[iocc][jocc]
            listOfSegID.append(segID0) 
	
            self.fileOutputGenral.write("MCS = "+str(mcs)+'\n')
	    self.fileOutputGenral.write("..occluded segment "+str(segID0)+" from node "+str(iocc)+" to node "+str(jocc) + " \n")   
	
           
            if len(ijExtra):
                for [iocc, jocc] in ijExtra:
                    self.Dia[iocc][jocc] *= 1E-10; self.Dia[jocc][iocc] *= 1E-10
                    segID0 = self.checkSegID[iocc][jocc]
                    listOfSegID.append(segID0) 
		    
		    self.fileOutputGenral.write("..occluded segment "+str(segID0)+" from node "+str(iocc)+" to node "+str(jocc) + " \n")   
        

        if not ( mcs - (self.startVEGF+lagOcc) ) % lagOcc and ( mcs - (self.startVEGF+lagOcc) ) > 0:
            print 'Checking VEGF levels at VESSEL segments...' 
            occludeSegIDs = self.occludeVessel()
            if occludeSegIDs:
                print "Occluded segments are: "
                hasTopoChange = 1
                
                for segID in occludeSegIDs:
                    i = self.VesSeg[segID]['start']
                    j = self.VesSeg[segID]['end']
                    print segID, ":", i, "->", j
                    self.Dia[i][j] *= 1E-10; self.Dia[j][i] *= 1E-10
		    
		    
                    self.fileOutputGenral.write("MCS = "+str(mcs)+'\n')
		    self.fileOutputGenral.write("..occluded segment "+str(segID)+" from node "+str(i)+" to node "+str(j) + " \n")   

	self.fileOutputGenral.close()
	
        return hasTopoChange        

    ######################################
    ## check if O2 level arrive at steady state
    ## Return 1 if all cells have steady state oxygen value, which is a signal to turn off conveyor-belt and o2 transfer      -- 01-28-15
    ## Also it's useful to store the values of steady state o2 tension in to a data file, for a given network, it can save time to arrive at steady state initially
    def checkSteadyState(self,mol,flagVes, flagTis, flagECS, flagFlu):
        oldMol = mol+'_old'
        
        allCellSS = 1
        
        allTisSS = []
        allECSSS = []
        allVesSS = []
        
        allFluSS = []   # added steady state checking for FLUID cell
        
        for cell in self.cellList:
            cellDict=self.getDictionaryAttribute(cell)
            if mol not in cellDict:
                cellDict[mol] = 0
            if oldMol not in cellDict:
                cellDict[oldMol] = 0
            if cellDict[mol] and cellDict[oldMol]:
                diff = (cellDict[mol] - cellDict[oldMol]) / cellDict[oldMol]
#                 diff = (cellDict[mol] - cellDict[oldMol])
                if abs(diff) < ParaDict['thrSS']:    
                    self.ssO2[cell] = 1
                    if cell.type == self.VESSEL and cellDict['ON'] and flagVes:
                        allVesSS.append(1)
                        
                    if cell.type == self.TISSUE and flagTis:
                        allTisSS.append(1)
                       
                    if cell.type == self.ECS and flagECS:
                        allECSSS.append(1) 
                        
                    if cell.type == self.FLUID and flagFlu:
                        allFluSS.append(1) 

                else:
                    self.ssO2[cell] = 0
                    allCellSS = 0
                     
                    if cell.type == self.VESSEL and cellDict['ON'] and flagVes:
                        allVesSS.append(0)
                    
                    if cell.type == self.TISSUE and flagTis:
                        allTisSS.append(0)
                       
                    if cell.type == self.ECS and flagECS:
                        allECSSS.append(0) 
                        
                    if cell.type == self.FLUID and flagFlu:
                        allFluSS.append(0) 
                        
            
            elif not cellDict[mol] and not cellDict[oldMol]:
                continue
                
            else:
                allCellSS = 0
                if cell.type == self.VESSEL and cellDict['ON'] and flagVes:
                    allVesSS.append(0)
                
                if cell.type == self.TISSUE and flagTis:
                    allTisSS.append(0)
                       
                if cell.type == self.ECS and flagECS:
                    allECSSS.append(0) 
                        
                if cell.type == self.FLUID and flagFlu:
                    allFluSS.append(0) 
            
        
            cellDict[oldMol] = cellDict[mol] 
        
        return allCellSS, allVesSS, allTisSS, allECSSS, allFluSS
        
        
    
    ######################################
    ## vessels not to be occluded may leak fluid to form edema
    def leakVessel(self,mcs):
        lagOcc2 = int(3600*24*7/ParaDict['mcs2sec'] )   # every week
        leakSegIDs = []
        
#         flag = "random"
        flag = "highest"
        
        total = 0
        if flag == "random":
            if not ( mcs - (self.startVEGF+lagOcc2) ) % lagOcc2 and ( mcs - (self.startVEGF+lagOcc2) ) >= 0:
                
                for cell in self.cellListByType(self.FLUID):
                    if cell.zCOM < 3:
                        cell.targetVolume -= 4     ## shrink the fluid every MCS
                
                
                randomListID = self.randomIDs([self.VESSEL],1)      ## randomize the list of VESSEL ids 040915
                for cellID in randomListID:
                    cell=self.attemptFetchingCellById(cellID)
                    cellDict=self.getDictionaryAttribute(cell)
                
                    if cell.volume and cellDict['ON'] and 'VEGF' in cellDict:
                        vesVEGF = cellDict['VEGF']; VEGFthr = ParaDict['VEGFthrEdema']
                        if vesVEGF > VEGFthr:
    #                     if random()>0.8:
                            x = int(cell.xCOM)
                            y = int(cell.yCOM)
                            z = int(cell.zCOM)
                            self.formEdema(x,y)
                            print 'Fluid leaked from capillary cellID: ', cell.id, ' at location ', x,y,z
                            print '... forming edema ...'
                            total += 1
                            
                            if total>= 1:
                                break
        if flag == "highest":
            if not ( mcs - (self.startVEGF+lagOcc2) ) % lagOcc2 and ( mcs - (self.startVEGF+lagOcc2) ) >= 0:
                
                for cell in self.cellListByType(self.FLUID):
                    if cell.zCOM < 3:
                        cell.targetVolume -= 4     ## shrink the fluid every MCS
                    
                vegfList = []
                randomListID = self.randomIDs([self.VESSEL],1)
                for cellID in randomListID:
                    cell=self.attemptFetchingCellById(cellID)
                    cellDict=self.getDictionaryAttribute(cell)
                
                    if cell.volume and cellDict['ON'] and 'VEGF' in cellDict:
                        vesVEGF = cellDict['VEGF']; VEGFthr = ParaDict['VEGFthrEdema']
                        if vesVEGF > VEGFthr:
    #                     if random()>0.8:
                            x = int(cell.xCOM)
                            y = int(cell.yCOM)
                            z = int(cell.zCOM)
                            vegfList.append([vesVEGF, x,y,z,cell.id])
                
                if len(vegfList):
                    vegfList = sorted(vegfList)
                    x = vegfList[-1][1]; y = vegfList[-1][2]
                    self.formEdema(x,y)
                    print 'Fluid leaked from capillary cellID: ', cell.id, ' at location ', x,y,z
                    print '... forming edema ...'
                    total  = 1
            
                    self.fileOutputGenral, OutputGeneral=self.openFileInSimulationOutputDirectory("OutputGeneral.txt","a")
                    self.fileOutputGenral.write("MCS = "+str(mcs)+'\n')
                    self.fileOutputGenral.write('Fluid leaked from capillary cellID: '+str( cell.id)+" at location ("+str(x)+","+str(y)+","+str(z)+") \n")
                    self.fileOutputGenral.close()

                            
        return total

    def leakVesselTest(self,mcs):
        segID = randrange(15)
        
        i = self.VesSeg[segID]['start']
        j = self.VesSeg[segID]['end']
        
        kk = random()
        x = int(kk* self.Loc[i][0] + (1-kk)* self.Loc[j][0]) 
        y = int(kk* self.Loc[i][1] + (1-kk)* self.Loc[j][1]) 
        
        self.formEdema(x,y,mcs)
    
        
    ######################################
    ## produce edema if vessel segment has high VEGF level and if it's not occluded yet
    def formEdema(self,x,y):
        # a more correct way would be based on this cell's boundary pixels      040915
        xdim = ParaDict['xdim']; ydim = ParaDict['ydim']
        xe = x+3; ye = y+3; ze = 5
        if xe > xdim or random() > 0.5: xe = x-3
        if ye > ydim or random() > 0.5: ye = y-3
        
        
        if random() > 0.75: ze = 2
        if random() < 0.25: ze = 8
        
        xe = int(xe); ye = int(ye); ze = int(ze)

        cell=self.newCell(self.FLUID)
        self.cellField[xe,ye,ze]=cell
        
        cell.targetVolume = 400
        cell.lambdaVolume = 5
        cell.targetSurface = 800
        cell.lambdaSurface = 2
        
        print ". created a FLUID cell with cellID: ", cell.id, " at location ", xe,ye,ze
        
	self.fileOutputGenral, OutputGeneral=self.openFileInSimulationOutputDirectory("OutputGeneral.txt","a")
	self.fileOutputGenral.write("...created a FLUID cell with cellID: "+str(cell.id)+" at location ("+str(xe)+","+str(ye)+","+str(ze)+") \n")   
	self.fileOutputGenral.close()
    
    
    ######################################
    ## define model outputs here (if want to see figures during simulation, use class-modelOutput instead)
    def modelOutput(self,time):
        procID = os.getpid()
        if not self.outputParaFlag:
            self.outputPara(procID)
            self.outputParaFlag = 1
        self.hypoxicFrac(time,procID)
        self.hypoxicReg(time,procID)
        self.O2Tension(time,procID)
        self.VEGFMass(time,procID)
        self.leastDistCellToVessel(time,procID)
        self.AvgDiameter(time,procID)
        self.totalInflow(time,procID)
        self.AvgThickness(time,procID) # also calculate edema volume fraction within this function
        self.segSurvival(time,procID)
        if not time%26:
            self.surface(time,procID)
        
    def createFiles(self,timeUnit):      ## called in start; write only once
        try:        
            self.fileHypFrac,HypoxicFraction=self.openFileInSimulationOutputDirectory("HypoxicFraction.txt","a")
            self.fileHypReg,HypoxicRegion=self.openFileInSimulationOutputDirectory("HypoxicRegion.txt","a")
            self.filePO2,OxygenTension=self.openFileInSimulationOutputDirectory("OxygenTension.txt","a")
            self.fileDistPO2,DistributionOxygenTension=self.openFileInSimulationOutputDirectory("DistributionOxygenTension.txt","a")
            self.fileVEGF,VEGFMass=self.openFileInSimulationOutputDirectory("VEGFMass.txt","a")
            self.fileDistC2V,LeastDistCellToVessel=self.openFileInSimulationOutputDirectory("LeastDistCellToVessel.txt","a")
            self.fileDistDistC2V,DistributionLeastDistCellToVessel=self.openFileInSimulationOutputDirectory("DistLeastDistCellToVessel.txt","a")
            self.fileAvgDia,AverageDiameter=self.openFileInSimulationOutputDirectory("AverageDiameter.txt","a")
            self.fileDistDia,DistributionDiameter=self.openFileInSimulationOutputDirectory("DistributionDiameter.txt","a")
            self.fileTotInf,TotalInflow=self.openFileInSimulationOutputDirectory("TotalInflow.txt","a")
            self.filePara, Parameters=self.openFileInSimulationOutputDirectory("Parameters.txt","a")
            self.fileAvgThickness, AverageThickness=self.openFileInSimulationOutputDirectory("Thickness.txt","a")
            self.fileEdemaFrac, EdemaVolumeFraction=self.openFileInSimulationOutputDirectory("EdemaVolumeFraction.txt","a")
            
            self.fileSurvival, SuvivalSegment=self.openFileInSimulationOutputDirectory("SurvivalSegment.txt","a")
            self.fileSegmentTable, SegmentTable=self.openFileInSimulationOutputDirectory("SegmentTable.txt","a")
            self.fileSurface, BoundaryPixels=self.openFileInSimulationOutputDirectory("Surface.txt","a")
	    
	    self.fileOutputGenral, OutputGeneral=self.openFileInSimulationOutputDirectory("OutputGeneral.txt","a")
        except IOError:
            print "Could not open file ", "HypoxicFraction"," for writing. "                
            return
	## file - output general
	self.fileOutputGenral.write(" ### keep track of the changes in topology of capillary network and formation of FLUID cells\n\n  ")
	
        ## file - hypoxic fraction     
        self.fileHypFrac.write("### fHypNum - Number Fraction of Hypoxic Muller cells\n")
        self.fileHypFrac.write("### fHypVol - Volume Fraction of Hypoxic Muller cells\n")
        self.fileHypFrac.write("ProcID\tTime ("+timeUnit+")\tfHypNum\tfHypVol\n")
        
        ## file - hypoxic region location and size     
        self.fileHypReg.write("### cellID - cell ID\n")
        self.fileHypReg.write("### cellx(y,z) - cell locations\n")
        self.fileHypReg.write("### cellVol - cell volume\n")
        self.fileHypReg.write("ProcID\tTime ("+timeUnit+")\tcellID\tcellX(um)\tcellY(um)\tcellZ(um)\tcellVol(ml)\n")
        
        ## file - oxygen tension
        self.filePO2.write("### pO2Avg - average Oxygen tension of all cells\n")
        self.filePO2.write("### pO2Std - standard deviation\n")
        self.filePO2.write("ProcID\tTime ("+timeUnit+")\tpO2Avg(mmHg)\tpO2Std\n")
        
        ## file - distribution of oxygen tension
        self.fileDistPO2.write("### num - number\n")
        self.fileDistPO2.write("### binStick - stick for different PO2\n")
        self.fileDistPO2.write("ProcID\tTime ("+timeUnit+")\tnum\tbinStick(mmHg)\n")
        
        ## file - VEGF mass
        self.fileVEGF.write("### mVEGFAvg - average VEGF mass of all cells (arbitrary unit)\n")
        self.fileVEGF.write("### mVEGFStd - standard deviation\n")
        self.fileVEGF.write("ProcID\tTime ("+timeUnit+")\tmVEGFAvg\tmVEGFStd\n")
        
        ## file - least dist cell to vessel
        self.fileDistC2V.write("### dC2VAvg - average least distance from a Muller cell to vessel segment\n")
        self.fileDistC2V.write("### dC2VStd - standard deviation\n")
        self.fileDistC2V.write("ProcID\tTime ("+timeUnit+")\tdC2VAvg(um)\tdC2VStd\n")
        
        ## file - distribution of diameter
        self.fileDistDistC2V.write("### num - number\n")
        self.fileDistDistC2V.write("### binStick - stick for different least c2v\n")
        self.fileDistDistC2V.write("ProcID\tTime ("+timeUnit+")\tnum\tbinStick(um)\n")
        
        ## file - average diameter
        self.fileAvgDia.write("### diaAvg - average diameters\n")
        self.fileAvgDia.write("### diaStd - standard deviation\n")
        self.fileAvgDia.write("### nDia - number of unoccluded vessels\n")
        self.fileAvgDia.write("ProcID\tTime ("+timeUnit+")\tdiaAvg(um)\tdiaStd\tnDia\n")
        
        ## file - distribution of diameter
        self.fileDistDia.write("### num - number\n")
        self.fileDistDia.write("### binStick - stick for different diameters\n")
        self.fileDistDia.write("ProcID\tTime ("+timeUnit+")\tnum\tbinStick(um)\n")
       
        ## file - average thickness
        self.fileAvgThickness.write("### thickness - thickness of the layer\n")
        self.fileAvgThickness.write("ProcID\tTime ("+timeUnit+")\thickness(um)\n")
                
        ## file - edema volume fraction
        self.fileEdemaFrac.write("### edemaFrac edema volume fraction \n")
        self.fileEdemaFrac.write("ProcID\tTime ("+timeUnit+")\edemaFrac\n")
        
        ## file - total inflow of the system
        self.fileTotInf.write("### totInf - total volume inflow\n")
        self.fileTotInf.write("ProcID\tTime ("+timeUnit+")\ttotInf(pL/s)\n")
        
        ## file - record all parameters
        self.filePara.write("### Check csv files for parameter units! \n")
        self.filePara.write("ProcID\tName\tValue\n")
        
        ## file - record segment ID - start - end
        self.fileSegmentTable.write("ProcID\tSegID\tStart\tEnd\n")
        
        ## file - record segment survival situation
        self.fileSurvival.write("### 1 is not occluded; 0 is occluded\n")
        self.fileSurvival.write("ProcID\tTime ("+timeUnit+")\tSurvivalIndex\n")
        
        ## file - record boundary pixels touching vitreus
        self.fileSurface.write("### this will be converted into a surface plot later\n")
        self.fileSurface.write("ProcID\tTime ("+timeUnit+")\tx\ty\tz\n")

    def outputPara(self,procID):
        self.filePara, Parameters=self.openFileInSimulationOutputDirectory("Parameters.txt","a")
        self.fileSegmentTable, SegmentTable=self.openFileInSimulationOutputDirectory("SegmentTable.txt","a")
#         for k in ParaDict:
        for k in sorted(ParaDict.keys()):
            if k not in ['vel','Len','adj','Dia']:
                self.filePara.write(str(procID)+'\t'+str(k)+'\t'+str(ParaDict[k])+'\n')
            
        self.nEdge = 0
        for segID in self.VesSeg:
            i = self.VesSeg[segID]['start']; j = self.VesSeg[segID]['end']
            self.fileSegmentTable.write(str(procID)+'\t'+str(segID)+'\t'+str(i)+'\t'+str(j)+'\n')
            self.nEdge += 1
        
        self.survival = {}  # see segSurvival for detail
        for k in range(self.nEdge):
            self.survival[k] = 1
        
        self.filePara.close()
        self.fileSegmentTable.close()
        
    def hypoxicFrac(self,time,procID):
        
        self.fileHypFrac,HypoxicFraction=self.openFileInSimulationOutputDirectory("HypoxicFraction.txt","a")
                
        self.hypoxicCellFrac = 1
        self.hypoxicVolFrac = 1
        
        self.hypoxicCellFracAll = 1
        self.hypoxicVolFracAll = 1
        
        cntCell = 0; cntCellHypoxic = 0
        cntVol = 0; cntVolHypoxic = 0
        
        for cell in self.cellListByType(self.TISSUE, self.ECS):
            if cell.type in [self.TISSUE]:
                cellDict=self.getDictionaryAttribute(cell)
                if 'hypoxic' not in cellDict:
                    cellDict['hypoxic'] = 0
                hypoxicState = cellDict["hypoxic"]
#                 print cell.id, hypoxicState
                if hypoxicState:
                    cntCellHypoxic += 1
                    cntVolHypoxic += cell.volume
                cntCell += 1
            cntVol += cell.volume 
        self.hypoxicCellFrac = float(cntCellHypoxic )/ float(cntCell)
        self.hypoxicVolFrac = float(cntVolHypoxic) / float(cntVol)
        
        self.fileHypFrac.write(str(procID)+'\t'+str(time)+"\t"+str(self.hypoxicCellFrac)+"\t"+str(self.hypoxicVolFrac)+"\n")
        
        self.fileHypFrac.close()
    
    def hypoxicReg(self,time,procID):
        self.fileHypReg,HypoxicRegion=self.openFileInSimulationOutputDirectory("HypoxicRegion.txt","a")
        for cell in self.cellListByType(self.TISSUE):
            if cell.type in [self.TISSUE]:
                cellDict=self.getDictionaryAttribute(cell)
                if 'hypoxic' not in cellDict:
                    cellDict['hypoxic'] = 0
                hypoxicState = cellDict["hypoxic"]
                if hypoxicState:
                    cellX = cell.xCOM*ParaDict['px2um']
                    cellY = cell.yCOM*ParaDict['px2um']
                    cellZ = cell.zCOM*ParaDict['px2um']
                    cellVol = cell.volume*ParaDict['vox2ml']
                    self.fileHypReg.write(str(procID)+'\t'+str(time)+"\t"+str(cell.id)+"\t"+str(cellX)+"\t"+str(cellY)+"\t"+str(cellZ)+"\t"+str(cellVol)+"\n")
        self.fileHypReg.close()
        
       
    def O2Tension(self,time,procID):
        
        self.filePO2,OxygenTension=self.openFileInSimulationOutputDirectory("OxygenTension.txt","a")
        self.fileDistPO2,DistributionOxygenTension=self.openFileInSimulationOutputDirectory("DistributionOxygenTension.txt","a")
        
        pO2List = []
#         self.pO2SegAvg = np.zeros(self.nNode)
#         pO2SegList = []
        
        for cell in self.cellList:
            if cell.type in [self.TISSUE,self.ECS]:
                cellDict=self.getDictionaryAttribute(cell)
                pO2 = 0
                if 'O2' in cellDict:
                    pO2 = cellDict['O2'] / float(cell.volume * ParaDict['vox2ml']) /ParaDict['alpha'] 
                pO2List.append(   pO2    )
        
        self.pO2Avg = np.mean(pO2List)
        self.pO2Std = np.std(pO2List)
        
        self.filePO2.write(str(procID)+'\t'+str(time)+"\t"+str(self.pO2Avg)+"\t"+str(self.pO2Std)+"\n")
        
        
        (num, binSticks) = np.histogram(pO2List, bins=40)  # NumPy version (no plot)
        for i in range(len(num)):
            self.fileDistPO2.write(str(procID)+'\t'+str(time)+"\t"+str(num[i])+"\t"+str(binSticks[i])+"\n")
        
        
        self.filePO2.close()
        self.fileDistPO2.close()
        
    def VEGFMass(self,time,procID):
        self.fileVEGF,VEGFMass=self.openFileInSimulationOutputDirectory("VEGFMass.txt","a")
        
        mVEGFList = []
        for cell in self.cellList:
            if cell.type in [self.TISSUE,self.ECS]:
                cellDict=self.getDictionaryAttribute(cell)
                mVEGF = 0
                if 'VEGF' in cellDict:
                    mVEGF = cellDict['VEGF']
                mVEGFList.append(   mVEGF    )
        
#         (n1, bins1) = np.histogram(mVEGFList, bins=20)  # NumPy version (no plot)
        self.VEGFAvg = np.mean(mVEGFList)
        self.VEGFStd = np.std(mVEGFList)
        
        self.fileVEGF.write(str(procID)+'\t'+str(time)+"\t"+str(self.VEGFAvg)+"\t"+str(self.VEGFStd)+"\n")
        
        self.fileVEGF.close()

    def leastDistCellToVessel(self,time,procID):
        
        self.fileDistC2V,LeastDistCellToVessel=self.openFileInSimulationOutputDirectory("LeastDistCellToVessel.txt","a")
        self.fileDistDistC2V,DistributionLeastDistCellToVessel=self.openFileInSimulationOutputDirectory("DistLeastDistCellToVessel.txt","a")

        
        dC2VList = []   ## only append LEAST dist
        
        for cell in self.cellList:
            if cell.type == self.TISSUE:
                cellC2VList = [] 
                for cell2 in self.cellListByType(self.VESSEL):
                    cell2Dict = self.getDictionaryAttribute(cell2)
                    if cell2Dict["ON"] == 1:
                        vec=self.distanceBetweenCells(cell,cell2)
                        cellC2VList.append(vec*ParaDict['px2um'])
                        
#                 print cell.id,cell.type, min(cellC2VList), max(cellC2VList)        
                dC2VList.append(min(cellC2VList))
                
        self.dC2VAvg = np.mean(dC2VList)
        self.dC2VStd = np.std(dC2VList)
        
        self.fileDistC2V.write(str(procID)+'\t'+str(time)+"\t"+str(self.dC2VAvg)+"\t"+str(self.dC2VStd)+"\n")
        
        (num, binSticks) = np.histogram(dC2VList, bins=40)  # NumPy version (no plot)
        for i in range(len(num)):
            self.fileDistDistC2V.write(str(procID)+'\t'+str(time)+"\t"+str(num[i])+"\t"+str(binSticks[i])+"\n")
        
        
        
        
        self.fileDistC2V.close()
        self.fileDistDistC2V.close()
    
    def AvgDiameter(self,time,procID):
        
        self.fileAvgDia,AverageDiameter=self.openFileInSimulationOutputDirectory("AverageDiameter.txt","a")
        self.fileDistDia,DistributionDiameter=self.openFileInSimulationOutputDirectory("DistributionDiameter.txt","a")
        
        diaList = []
        for i in range(len(self.Dia)):
            for j in range(len(self.Dia)):
                if self.Adj[i][j] and self.v[i][j] > 0 and self.dF[i][j] > self.thrTurnOffVessel:
                    diaList.append(self.Dia[i][j]*ParaDict['px2um'])
        
        self.diaAvg = np.mean(diaList)
        self.diaStd = np.std(diaList)
        self.diaNum = len(diaList)
        
        self.fileAvgDia.write(str(procID)+'\t'+str(time)+"\t"+str(self.diaAvg)+"\t"+str(self.diaStd)+"\t"+str(self.diaNum)+"\n")
        
        (num, binSticks) = np.histogram(diaList, bins=20)  # NumPy version (no plot)
        for i in range(len(num)):
            self.fileDistDia.write(str(procID)+'\t'+str(time)+"\t"+str(num[i])+"\t"+str(binSticks[i])+"\n")
        
        self.fileAvgDia.close()
        self.fileDistDia.close()
       
    
    def totalInflow(self,time,procID):
        self.fileTotInf,TotalInflow=self.openFileInSimulationOutputDirectory("TotalInflow.txt","a")
        
        totInf = 0
        
        for i in range(len(self.dF)):
            for j in range(len(self.dF)):
                if self.dF[i][j] > 0 and i in self.inlet:
                    totInf += self.dF[i][j]
                    
        self.fileTotInf.write(str(procID)+'\t'+str(time)+"\t"+str(totInf)+"\n")
        self.fileTotInf.close()
        
        
    def AvgThickness(self,time,procID):
        self.fileAvgThickness, Parameters=self.openFileInSimulationOutputDirectory("Thickness.txt","a")
        self.fileEdemaFrac, EdemaVolumeFraction=self.openFileInSimulationOutputDirectory("EdemaVolumeFraction.txt","a")
        volTotal = 0
        volEdema = 0
        for cell in self.cellList:
            volTotal+=cell.volume
            if cell.type == self.FLUID:
                volEdema += cell.volume
            
        thickness = float(volTotal) / (ParaDict['xdim']*ParaDict['ydim']) * ParaDict['px2um']
        edemaFrac = float(volEdema) / float(volTotal) 
        
        self.fileAvgThickness.write(str(procID)+'\t'+str(time)+"\t"+str(thickness)+"\n")
        self.fileAvgThickness.close()
        
        self.fileEdemaFrac.write(str(procID)+'\t'+str(time)+"\t"+str(edemaFrac)+"\n")
        self.fileEdemaFrac.close()
        
    
    def segSurvival(self,time,procID):
        self.fileSurvival, SuvivalSegment=self.openFileInSimulationOutputDirectory("SurvivalSegment.txt","a")
        for i in range(self.nNode):
            for j in range(self.nNode):        
                if  self.v[i][j] > 0 and self.dF[i][j] <= self.thrTurnOffVessel:   
                    segID = int(self.checkSegID[i][j] )
                    self.survival[segID] = 0
        survivalIndex = ""
        for i in self.survival:
            survivalIndex += str(self.survival[i])+"\t"
        self.fileSurvival.write(str(procID)+'\t'+str(time)+"\t"+survivalIndex+"\n")
        
        self.fileSurvival.close()
        
    def surface(self,time,procID):
        
        self.fileSurface, BoundaryPixels=self.openFileInSimulationOutputDirectory("Surface.txt","a")
        
        for x in range(int(ParaDict['xdim'])):
            for y in range(int(ParaDict['ydim'])):
                z = int (ParaDict['zdim']-1)
                while z > 0:
                    cell=self.cellField[x,y,z]
                    if not cell:
                        z -= 1
                    if cell:
                        self.fileSurface.write(str(procID)+'\t'+str(time)+"\t"+str(x)+"\t"+str(y)+"\t"+str(z)+"\n")
                        break
                    
                    
                    
    def finish(self): pass
        # Finish Function gets called after the last MCS

## NEW module includes hematocrit and different calculations for etaVivo      -- 02-02-15
class kirchhoff:
    # this class takes input of adjacency matrix and paraDict
    def __init__(self,adj,l,d,Hemat,numNode,inletDict,outletDict):

        self.adj = adj
        self.numNode = numNode
        self.Len = l*ParaDict['px2um']; self.Dia = d*ParaDict['px2um']; self.Hemat = Hemat
        ### Important Update: change inlet and outlet information from a list to a dictionary! 12/11/14
        self.inlet = inletDict; self.outlet = outletDict        ## Dict:     NodeID -> NodePressure
    
        self.C = []; self.Nb = []
        self.P = np.zeros(self.numNode); self.fP = np.zeros(self.numNode)
        self.I = np.zeros(self.numNode); self.fI = np.zeros(self.numNode)
        self.L = np.zeros((self.numNode,self.numNode)); self.fL = np.zeros((self.numNode,self.numNode))
        self.Cond = np.zeros((self.numNode,self.numNode))
        
#        self.cdS = 10	# given elsewhere when diameters vary
        self.px2um = ParaDict['px2um']
#        self.Hd = .45
        
        self.Pin = {}; self.Pout = {}
        ## use different Pin and Pout for different nodes
        for j in self.outlet:
            if j < self.numNode:
                self.Pout[j] = self.outlet[j]*133.322		## Komatsu
        for k in self.inlet:
            if k < self.numNode:
                self.Pin[k] = self.inlet[k]*133.322
       
#         print self.Dia
    def main(self):
        self.conNode() 
        self.proMatrix()
        self.bdCondition()
        self.calc()
        
        
    def cond0(self,d,Hd):
        self.cdS = d; self.Hd = Hd
        etaPlasma = 1.05 # unit: cP = mPa s
        Di = self.cdS   # intra-sin diameter  Unit:um
        const = (0.8+np.e**(-0.075*Di))*(-1+1/(1+10**(-11)*Di**12))+1/(1+10**(-11)*Di**12)
        eta45 = 6*np.e**(-0.085*Di)+3.2-2.44*np.e**(-0.06*Di**0.645)
#         print 'diameter: ', d,'; eta45:', eta45
        eta = etaPlasma*1e-3  *(1+(eta45-1)*((1-self.Hd)**const-1)/((1-0.45)**const-1)*(Di/(Di-1.1))**2)*(Di/(Di-1.1))**2
#        print eta
        c0 = np.pi*Di**4/128/eta  # unit: um^4 / (Pa*s)
        return c0
	
    def cond0_2005(self,d,Hd):
        ## (1) calculate viscosity in vitro
        etaPlasma = 1.05 # unit: cP = mPa s
        const = (0.8 + np.e**(-0.075*d))  *  (-1 + 1/(1 + 10**(-11) * d**12))  + 1/(1 + 10**(-11) * d**12)
        eta45 = 220 * np.e**(-1.3 * d) + 3.2 - 2.44* np.e**(-0.06*d**0.645)
        etaVitro = etaPlasma*1e-3  * (1 + (eta45-1) * ((1-Hd)**const -1 ) / ((1-0.45)**const -1 ) )
        
        ## (2) calculate effective diameter
        # Not calculating Wph here, which is used to calculate RBC velocity
        Doff = 2.4; Dcrit = 10.5; D50 = 100
        Eamp = 1.1; Ewidth = 0.03; Epeak = 0.6; EHd = 1.18
        Wmax = 2.6
        
        Was = 0; Wpeak = 0
        
        if d > Doff:
            Was = (d - Doff) / (d + D50 - 2*Doff) * Wmax
            
            if d <= Dcrit:
                Wpeak = Eamp * (d-Doff) / (Dcrit - Doff)
            
            if d > Dcrit:
                Wpeak = Eamp * np.e**(-Ewidth * (d-Dcrit))
        
        Weff = Was + Wpeak * (1 + Hd * EHd)
        Deff = d - 2*Weff
        
        etaVivo = etaVitro * (d / Deff)**4        
        
        c0 = np.pi * d**4 / 128 / etaVivo
        
#         print d, Hd, c0
        
        return c0
    
    def conNode(self):
        for i in range(len(self.adj)):
            for j in range(len(self.adj[:])):
                if self.adj[i][j] and self.Len[i][j]:
#                    self.Cond[i][j] = self.cond0(self.Dia[i][j], self.Hemat[i][j])*1./(self.Len[i][j])
                    self.Cond[i][j] = self.cond0_2005(self.Dia[i][j], self.Hemat[i][j])*1./(self.Len[i][j])
#                   
                    if i<j:
                        self.C.append([i,j])
                    
                        if sum(self.adj[i]) == 1:
                            self.Nb.append([i,j])
                        elif sum(self.adj[j]) == 1:
                            self.Nb.append([j,i])
        
    def proMatrix(self):
        for n in range(len(self.adj)):
            for n2 in range(len(self.adj[:])):
                if [n,n2] in self.C:
                    self.L[n][n2]=-self.Cond[n][n2]
                    self.L[n2][n]=-self.Cond[n2][n]
                    self.L[n][n]+=self.Cond[n][n2]
                    self.L[n2][n2]+=self.Cond[n2][n]
        self.fL[:][:] = self.L[:][:]

    def bdCondition(self):
        for k in range(len(self.Nb)):
             if self.Nb[k][0] in self.inlet:
                # Inlet node in this code
                 n2 = self.Nb[k][0]; n = self.Nb[k][1]
                 self.fI[n] += -self.fL[n,n2]*self.Pin[self.Nb[k][0]]
                 self.fI[n2] = -self.fL[n2,n2]*self.Pin[self.Nb[k][0]]
                 self.fL[n,n2] = 0
#                 self.inlet.append(n2)
             elif self.Nb[k][0] in self.outlet:
                # Outlet node in this code
                 n = self.Nb[k][0]; n2 = self.Nb[k][1]
                 self.fI[n] = -self.fL[n,n]*self.Pout[self.Nb[k][0]]
                 self.fI[n2] += -self.fL[n2,n]*self.Pout[self.Nb[k][0]]
                 self.fL[n2,n] = 0
#                 self.outlet.append(n)
                
        for n in self.inlet:
            if n<self.numNode:
                self.fL[n,n] = -1
        for n in self.outlet:
            if n<self.numNode:
                self.fL[n,n] = -1
            
    def calc(self):
        self.fLinv = np.linalg.pinv(self.fL)
        
        self.fP = np.linalg.solve(self.fL,self.fI)
        self.P[:] = self.fP[:]
        for n in self.inlet:
            if n<self.numNode:
                self.P[n] = - self.fI[n] / self.L[n,n]
                self.I[n] = self.fP[n]
        for n in self.outlet:
            if n<self.numNode:
                self.P[n] = - self.fI[n] / self.L[n,n]
                self.I[n] = self.fP[n]
        
        print self.inlet, self.outlet
        self.dF = np.zeros((self.numNode,self.numNode)) # pL/s
        self.v =  np.zeros((self.numNode,self.numNode)) # um/s
        
        for i in range(self.numNode):       
            for j in range(i,self.numNode):
                self.dF[i][j] = (self.P[i] - self.P[j])*self.Cond[i][j]
                self.dF[j][i] = -self.dF[i][j]	
        for i in range(self.numNode):       
            for j in range(self.numNode):
            	if self.Dia[i][j] and self.dF[i][j] != 0 :
       				self.v[i][j] = self.dF[i][j] / (np.pi*(self.Dia[i][j])**2/4)   # um/s   
        self.P /= 133.322 #	UNIT becomes mmHg
        self.dF /= 1E3    # UNIT becomes pL/s

class adaptSys:
    # this class adapts the vessel segment
    def __init__(self,dF,v,Adj,nNode,d,alpha,Hemat,  Len, inlet, outlet ,P, pO2SegAvg, fM,fH,fS):
        self.dF = dF; self.v = v; self.Adj = Adj; self.nNode = nNode; self.P = P; self.pO2SegAvg = pO2SegAvg
        self.Dia = d*ParaDict['px2um']; self.DiaNew = np.zeros((self.nNode,self.nNode))
        self.alpha = alpha
        self.Hemat = Hemat; self.HematNew = np.zeros((self.nNode,self.nNode))
        
        self.St = np.zeros((self.nNode,self.nNode)); self.StNew = np.zeros((self.nNode,self.nNode))
        self.Sp = np.zeros((self.nNode,self.nNode)); self.SpNew = np.zeros((self.nNode,self.nNode))
        self.Sm = np.zeros((self.nNode,self.nNode)); self.SmNew = np.zeros((self.nNode,self.nNode))
        self.Sc = np.zeros((self.nNode,self.nNode)); self.ScNew = np.zeros((self.nNode,self.nNode))
        self.Stot = np.zeros((self.nNode,self.nNode)); self.StotNew = np.zeros((self.nNode,self.nNode))
        
        self.Len = Len*ParaDict['px2um']; self.inlet = inlet; self.outlet = outlet
        
        self.fM = fM
        self.fH = fH
        self.fS = fS
        
    def main(self):
        self.topoConn = {}  
        
        ##############################################################################
        ## record (1) 'us'-upstream node(s); (2) 'ds'-downstream node(s); (3) 'type'->'in','out','lin','br','an','oth'
        for nID in range(self.nNode):
            self.topoConn[nID] = {}
            self.topoConn[nID]['ds'] = []
            self.topoConn[nID]['us'] = []
        ## record upstream and downstream nodes
        for nID in range(self.nNode):
            for nID2 in range(self.nNode):
                if self.Adj[nID][nID2]:
                    if self.v[nID][nID2]>0:          # Use velocity direction to judge 'us' or 'ds'  
                        self.topoConn[nID]['ds'].append(nID2)
                    elif self.v[nID][nID2]<0:
                        self.topoConn[nID]['us'].append(nID2)
        ###############################################################################
                    
        
        ###############################################################################
        ## check inlets and outlets & give all Inlets desired diameters and hematocrits
        ## determine the types of nodes
        self.numBDnodes = 0
        for nID in range(self.nNode):
            usIDs = []; dsIDs = []
            usIDs = self.topoConn[nID]['us']
            dsIDs = self.topoConn[nID]['ds']
            
            if not usIDs:
                self.topoConn[nID]['type'] = 'in'
                self.numBDnodes += 1
                print 'inlets ...  ', nID
                if len(dsIDs) != 1:
                    print 'error!! Inlet has only one dsNode!!'
                else:       # consider blood from arteriole and inlet vessel(s) has haematocrit of 0.45 ; diameter of the artiole is whatever the input is
                    self.HematNew[nID][dsIDs[0]] = 0.45; self.HematNew[dsIDs[0]][nID] = 0.45
                    if self.fM:
                        self.DiaNew[nID][dsIDs[0]] = self.Dia[nID][dsIDs[0]]; self.DiaNew[dsIDs[0]][nID] = self.Dia[dsIDs[0]][nID]
                        print ' [ ', nID, ' -- ', dsIDs[0],  ' ] : ', self.DiaNew[nID][dsIDs[0]]
                    
            elif not dsIDs:
                self.topoConn[nID]['type'] = 'out' 
                self.numBDnodes += 1
                print 'outlets ...  ', nID  
                if len(usIDs) != 1:
                    print 'error!! Outlet has only one usNode!!'
            
            elif len(dsIDs) == 1 and len(usIDs) == 1:
                self.topoConn[nID]['type'] = 'lin'
                print 'linking nodes ...  ', nID              
            
            elif len(dsIDs) == 1 and len(usIDs) == 2:
                self.topoConn[nID]['type'] = 'an'
                print 'anastomosing nodes ...  ', nID  
                
            elif len(dsIDs) == 2 and len(usIDs) == 1:
                self.topoConn[nID]['type'] = 'br'
                print 'branching nodes ...  ', nID  
                
            else:
                self.topoConn[nID]['type'] = 'oth'
                print 'nodes with multiple in&out flow ...  ', nID 
                print '# of in flow: ', len(usIDs)
                print '# of out flow: ', len(dsIDs)
        ###############################################################################
        
        
        ###############################################################################
        ## Flag of Murray's routine (only called in the beginning)
        if self.fM:
            print '\ncalculating diameters using Murray\'s routine...'
            self.murray(self.alpha)
        ## Flag of hematocrit redistribution routine (called whenever a new topology/structure is introduced)
        if self.fH:
            print '\ncalculating hematocrit using hemat routine...'
            self.hemat(self.alpha)
            
            ## iterations of kichhoff & hemat routine until self.Hemat converges (can also consider self.Dia, self.dF etc)
            convHemat = 0; convP = 0
            self.oldHemat = np.zeros((self.nNode, self.nNode)); self.oldP = np.zeros(self.nNode)
            cycles = 0
        
            while (not convHemat) and cycles < 200:
    #         while not convP:
                cycles += 1            
                
                
#                 if self.fS:           ## a little confused by whether adaptive diameter change should be included in the converging process
#                     self.diameter(0.001)
#                     self.Dia[:,:] = self.DiaNew[:,:] 
                
                ## update to newest diameter & hematocrit matrix
                if self.fM:
                    self.Dia[:,:] = self.DiaNew[:,:] 
                self.Hemat[:,:]= self.HematNew[:,:]
                self.oldP[:] = self.P[:]
                self.oldHemat[:,:] = self.Hemat[:,:]
                flow = kirchhoff(self.Adj,self.Len,self.Dia,self.Hemat,self.nNode,self.inlet,self.outlet)       
                flow.main()
                self.P = flow.P # pressure
#                 print 'pressure ..'
#                 print self.P
                self.v = flow.v # velocity
                self.dF = flow.dF # volumetric flow rate   pL/s
                
                self.hemat(self.alpha)
                
                
                convHemat, relDiff = self.convHemat(self.oldHemat, self.HematNew, 1E-3)
    #             convP, relDiff = self.convP(self.oldP, self.P, 1E-3)
                
                print '\n\n iteration NO. ', cycles, '... current relative difference ... ', relDiff, '\n\n'
        
            print '\n# of iterations to arrive at Hemat convergence (refDiff < 1E-3)...', cycles, '\n'
            
        if not self.fH:
            self.Hemat = self.Adj*0.45
            self.HematNew = self.Adj*0.45
            
        if self.fS:
            self.DiaNew[:,:] = self.Dia[:,:]
            self.diameter(0.001)
            
            
            for i in range(self.nNode):
                for j in range(self.nNode):
                    if self.Adj[i,j] and self.v[i,j]>0:
                        print 'Segment ',i,' -- ',j,' diameter (old, new): (',self.Dia[i,j],',',self.DiaNew[i,j],')'
            
            self.Dia[:,:] = self.DiaNew[:,:]
            flow = kirchhoff(self.Adj,self.Len,self.Dia,self.Hemat,self.nNode,self.inlet,self.outlet)
            flow.main()
            self.P = flow.P # pressure
            self.v = flow.v # velocity
            self.dF = flow.dF # volumetric flow rate   pL/s
            
#             exit(1243)
    
    def convHemat(self, oldHemat, currHemat, gamma):
        
        convFlag = 1
        
        nNode = len(oldHemat)
        for i in range(nNode):
            if convFlag == 0:
                break
            
            for j in range(nNode):
                
                if convFlag == 0:
                    break
                                
                oldval = oldHemat[i][j]; newval = currHemat[i][j]
                if oldval and newval :
                    
                    aver = 0.5 * (oldval + newval)
                    diff = abs(oldval - newval)
                    
                    print '[',i,' -- ',j  ,']   ', oldval, newval, diff/aver
                    
                    if abs(diff / aver) > gamma:
                        convFlag = 0
    
        return convFlag, diff/aver
        
    def convP(self, oldP, currP, gamma):
        
        convFlag = 1
        
        nNode = len(oldP)
        for i in range(nNode):
            if convFlag == 0:
                break
            
            
            oldval = oldP[i]; newval = currP[i]
            if oldval and newval :
                
                aver = 0.5 * (oldval + newval)
                diff = abs(oldval - newval)
                
                print 'node ',i,' pressure ', oldval, newval, diff/aver
                
                if abs(diff / aver) > gamma:
                    convFlag = 0
    
        return convFlag, diff/aver
        
    def murray(self,alpha):
        print 'diameters before calculation...'
        print 'XXXXXXXXXXXXXXXXXXX'
        for i in range(self.nNode):
            for j in range(self.nNode):
                if self.Adj[i][j] and self.v[i][j]>0:
                    print 'diameters of segment [ ', i, ' -- ', j, ' ] :', self.DiaNew[i][j]
        print 'XXXXXXXXXXXXXXXXXXX'
        
        cntNodesDone = 0
        cntCycles = 0
        
        
        all2Calc = []
        all2CalcDone = []
        allNot2Calc = []
        nodeList = [i for i in range(self.nNode)]
        for nID in nodeList:
            if self.topoConn[nID]['type'] not in ['in','out']:
                all2Calc.append(nID)
            else:
                allNot2Calc.append(nID)
        
        
        while len(all2CalcDone) < len(all2Calc):
#         while cntNodesDone < self.nNode-self.numBDnodes:        
            cntCycles += 1
            print '\ncurrent cycle', cntCycles
        
            nodeList = [i for i in range(self.nNode)]
            shuffle(nodeList)
            
            
            ## record all nodes ready to be calculated
            toCalcList = []
            for nID in nodeList:
                
                if self.topoConn[nID]['type'] not in ['in','out']:
                    usIDs = self.topoConn[nID]['us']
                    dsIDs = self.topoConn[nID]['ds']
                    flag = 1
                    ## only to calculate this node when all upstream diameters are given
                    for usID in usIDs:
#                         if self.DiaNew[nID][usID] == 0:
                        if (usID not in all2CalcDone) and (usID not in allNot2Calc):
                            
                            flag = 0
                            break
                    ## only to calculate this node when all downstream diameters are unknown
#                     for dsID in dsIDs:
#                         if self.DiaNew[nID][dsID] != 0:
#                             flag = 0
#                             break        
                    
#                     if flag:
#                         toCalcList.append(nID)

                    if flag and nID not in all2CalcDone:
                        toCalcList.append(nID)
                        all2CalcDone.append(nID)

            if not toCalcList:
                print 'toCalcList cannot be possibly empty!! check why...'
                exit(23)
            
            print 'to CalcList includes', toCalcList          
            
            for nID in toCalcList:
#                print '~~~ current node TYPE ', self.topoConn[nID]['type'], ' ID ', nID
                usIDs = self.topoConn[nID]['us']
#                for usID in usIDs:
#                    if self.DiaNew[nID][usID] == 0:
#                        print 'error!! calculating a wrong node..'
#                        exit(45)
                pDiaList = [self.DiaNew[nID][usID]**alpha for usID in usIDs]
                pTotal = sum(pDiaList); dTotal = pTotal
                
                if pTotal:
                    cntNodesDone += 1
                
                dsIDs = self.topoConn[nID]['ds']
                dNum = len(dsIDs)       
                dEach = (dTotal / dNum)**(1./alpha)     ### consider daughter vessels have same diameters
                              
                for dsID in dsIDs:
                    self.DiaNew[nID][dsID] = dEach; self.DiaNew[dsID][nID] = dEach
#                    print '... total of D^alpha is ', dTotal
#                    print 'new diameters calculated: [ ', nID, ' -- ', dsID, ' ] ', dEach
                
        print 'finish calculating diameters ... '      
        print 'diameters after calculation...'
        print 'XXXXXXXXXXXXXXXXXXX'
        self.diaList = []
        for i in range(self.nNode):
            for j in range(self.nNode):
                if self.Adj[i][j] and self.v[i][j]>0:
                    print 'diameters of segment [ ', i, ' -- ', j, ' ] :', self.DiaNew[i][j]
                    self.diaList.append(self.DiaNew[i][j])
        print 'XXXXXXXXXXXXXXXXXXX'
        print 'Total number of cycles: ', cntCycles


    def hemat(self,alpha):    
        ## Important: Difference since the first version --- 02-19-15
        ## Now, it's not iterating Murray with Hemat, thus for diameters, directly use self.Dia!
        
        cntNodesDone = 0
        cntCycles = 0
        
        all2Calc = []
        all2CalcDone = []
        allNot2Calc = []
        nodeList = [i for i in range(self.nNode)]
        for nID in nodeList:
            if self.topoConn[nID]['type'] not in ['in','out']:
                all2Calc.append(nID)
            else:
                allNot2Calc.append(nID)
        
#        while cntNodesDone < self.nNode-self.numBDnodes: 
        while len(all2CalcDone) < len(all2Calc):
            cntCycles += 1
#             print '\ncurrent cycle', cntCycles
        
            nodeList = [i for i in range(self.nNode)]
            shuffle(nodeList)
            
            ## record all nodes ready to be calculated
            toCalcList = []
            for nID in nodeList:
                
                if self.topoConn[nID]['type'] not in ['in','out']:
                    usIDs = self.topoConn[nID]['us']
                    dsIDs = self.topoConn[nID]['ds']
                    flag = 1
                    ## only to calculate this node when all upstream diameters are given
                    for usID in usIDs:
#                        if self.HematNew[nID][usID] == 0:   ## this condition doesn't hold when 'us' edge does have ZERO hematocrit after calculation
                        if (usID not in all2CalcDone) and (usID not in allNot2Calc):
                            flag = 0
                            break
                    ## only to calculate this node when all downstream diameters are unknown
#                    for dsID in dsIDs:
#                        if self.HematNew[nID][dsID] != 0:
#                            flag = 0
#                            break        
                    
                    if flag and nID not in all2CalcDone:
                        toCalcList.append(nID)
                        all2CalcDone.append(nID)
                    
            if not toCalcList:
                print 'toCalcList cannot be possibly empty!! check why...'
                exit(23)
            
            print 'to CalcList includes', toCalcList        
    
            for nID in toCalcList:
#                print '~~~ current node TYPE ', self.topoConn[nID]['type'], ' ID ', nID
                usIDs = self.topoConn[nID]['us']
                dsIDs = self.topoConn[nID]['ds']
#                for usID in usIDs:
#                    if self.HematNew[nID][usID] == 0:
#                        print 'error!! calculating a wrong node..'
#                        exit(45)
               
                if len(dsIDs) == 1: ## anastomosing or reconnecting
#                     print 'nID = ', nID, ', anastomosing ...'
                    pFbList = [-self.dF[nID][usID] for usID in usIDs]
                    pFeList = [-self.dF[nID][usID]*self.HematNew[nID][usID] for usID in usIDs]
                    
                    self.HematNew[nID][dsIDs[0]] = sum(pFeList) / sum(pFbList); self.HematNew[dsIDs[0]][nID]  = self.HematNew[nID][dsIDs[0]] 
               
#                     print '      new hematocrit calculated: [ ', nID, ' -- ', dsIDs[0], ' ] ', self.HematNew[nID][dsIDs[0]]
                    
               
                elif len(dsIDs) == 2: ## bifurcation 
                    ## there can be situations where feeding vessels are more than 1
#                     print 'nID = ', nID, ', bifurcation ...'
                    pFbList = [-self.dF[nID][usID] for usID in usIDs]
                    pFeList = [-self.dF[nID][usID]*self.HematNew[nID][usID] for usID in usIDs]
                    
                    pDiaList = [self.Dia[nID][usID]**alpha for usID in usIDs]
                    
                    dsID0 = dsIDs[0]; dsID1 = dsIDs[1]
                    DiaA = self.Dia[nID][dsID0]; DiaB = self.Dia[nID][dsID1]
                    DiaP = sum(pDiaList)**(1./alpha)
                    
#                     print ' Diameters ( P, A, B ): ', DiaP, DiaA, DiaB
                    
                    HdP = sum(pFeList) / sum(pFbList)
                    fracBloodA = self.dF[nID][dsID0] / sum(pFbList)
#                    fracRbcA = self.calcFracRbc1990(DiaA, DiaB, DiaP, HdP, fracBloodA)
                    fracRbcA = self.calcFracRbc2005(DiaA, DiaB, DiaP, HdP, fracBloodA)
                    
#                     print 'fracRbcA: ', fracRbcA
#                     print '***\n', sum(pFeList), fracRbcA, self.dF[nID][dsID0], '\n***'
                    
                    self.HematNew[nID][dsIDs[0]] = sum(pFeList) * fracRbcA / self.dF[nID][dsID0]; self.HematNew[dsIDs[0]][nID] = self.HematNew[nID][dsIDs[0]]  
                    self.HematNew[nID][dsIDs[1]] = sum(pFeList) * (1 - fracRbcA) / self.dF[nID][dsID1]; self.HematNew[dsIDs[1]][nID] = self.HematNew[nID][dsIDs[1]]  
                    
#                     print '      new hematocrit calculated: [ ', nID, ' -- ', dsIDs[0], ' ] ', self.HematNew[nID][dsIDs[0]]
#                     print '      new hematocrit calculated: [ ', nID, ' -- ', dsIDs[1], ' ] ', self.HematNew[nID][dsIDs[1]]
                    
                elif len(dsIDs) == 3: ## trifurcation 
                    ## IF there are situations where feeding vessels are more than 2
#                     print 'nID = ', nID, ', trifurcation ...'
                    pFbList = [-self.dF[nID][usID] for usID in usIDs]
                    pFeList = [-self.dF[nID][usID]*self.HematNew[nID][usID] for usID in usIDs]
                    pDiaList = [self.Dia[nID][usID]**alpha for usID in usIDs]
                    
                    dsID0 = dsIDs[0]; dsID1 = dsIDs[1]; dsID2 = dsIDs[2]
                    DiaA = self.Dia[nID][dsID0]; DiaB = (self.Dia[nID][dsID1]**alpha + self.Dia[nID][dsID2]**alpha )**(1./alpha)
                    DiaP = sum(pDiaList)**(1./alpha)
                    HdP = sum(pFeList) / sum(pFbList)
                    fracBloodA = self.dF[nID][dsID0] / sum(pFbList)
#                    fracRbcA = self.calcFracRbc1990(DiaA, DiaB, DiaP, HdP, fracBloodA)
                    fracRbcA = self.calcFracRbc2005(DiaA, DiaB, DiaP, HdP, fracBloodA)
#                     print 'fracRbcA: ', fracRbcA
                    
                    self.HematNew[nID][dsIDs[0]] = sum(pFeList) * fracRbcA / self.dF[nID][dsID0]; self.HematNew[dsIDs[0]][nID] = self.HematNew[nID][dsIDs[0]] 
#                     print '      new hematocrit calculated: [ ', nID, ' -- ', dsIDs[0], ' ] ', self.HematNew[nID][dsIDs[0]]
                    
                    ## now consider the 2nd and 3rd vessels
                    ppFe = sum(pFeList) * (1 - fracRbcA) 
                    ppFb = sum(pFbList) - self.dF[nID][dsID0]
                    HdPP = ppFe / ppFb
                    DiaPP = DiaB
                    DiaAA = self.Dia[nID][dsID1]; DiaBB = self.Dia[nID][dsID2]
                    fracBloodAA = self.dF[nID][dsID1] / ppFb
                    
#                    fracRbcAA = self.calcFracRbc1990(DiaAA, DiaBB, DiaPP, HdPP, fracBloodAA)
                    fracRbcAA = self.calcFracRbc2005(DiaAA, DiaBB, DiaPP, HdPP, fracBloodAA)
#                     print 'fracRbcAA: ', fracRbcAA
                    
                    self.HematNew[nID][dsIDs[1]] = ppFe * fracRbcAA / self.dF[nID][dsID1]; self.HematNew[dsIDs[1]][nID]  = self.HematNew[nID][dsIDs[1]] 
                    self.HematNew[nID][dsIDs[2]] = ppFe * (1 - fracRbcAA) / self.dF[nID][dsID2];  self.HematNew[dsIDs[2]][nID] = self.HematNew[nID][dsIDs[2]]
               
#                     print '      new hematocrit calculated: [ ', nID, ' -- ', dsIDs[1], ' ] ', self.HematNew[nID][dsIDs[1]]
#                     print '      new hematocrit calculated: [ ', nID, ' -- ', dsIDs[2], ' ] ', self.HematNew[nID][dsIDs[2]]
               
                else:
                    print 'nID = ', nID, ', too mant branches ... :', dsIDs

#                cntNodesDone += 1
 
        print 'finish calculating hematocrits ... '      
        print 'hematocrits after calculation...'
        print 'XXXXXXXXXXXXXXXXXXX'
        self.hematList = []
        for i in range(self.nNode):
            for j in range(self.nNode):
                if self.Adj[i][j] and self.v[i][j]>0:
#                     if self.HematNew[i][j] == 0: 
#                         self.HematNew[i][j] = 1E-4
#                         self.HematNew[j][i] = self.HematNew[i][j] 
                    self.hematList.append(self.HematNew[i][j])
                    print 'hematocrits of segment [ ', i, ' -- ', j, ' ] :', self.HematNew[i][j]
        print 'XXXXXXXXXXXXXXXXXXX'
        print 'Total number of cycles: ', cntCycles
        
#         if not self.fM:
#             exit(123)
    
    def calcFracRbc1990(self, DiaA, DiaB, DiaP, HdP, fracBloodA): ## bifurcation phase separation  Pries AR 1990

        fracRbcA = 0        
        
        ## some constants
        x0 = 0.4 / DiaP
        
        z0 = (fracBloodA - x0) / (1 - 2*x0)
        
        print '... fracBloodA:', fracBloodA
        print ' x0 ...:', x0
        if x0 < fracBloodA <= 1-x0:
            y0 = log(z0/(1-z0))
            A = -6.96 * log(DiaA/DiaB) / DiaP
            B = 1 + 6.98 * (1-HdP) / DiaP
            K = A + B * y0
            fracRbcA = 1 - 1/( np.e**K + 1)
        if fracBloodA > 1-x0:
            fracRbcA = 1
            
        return fracRbcA
    
    def calcFracRbc2005(self, DiaA, DiaB, DiaP, HdP, fracBloodA): ## bifurcation phase separation  Pries AR 1990

        fracRbcA = 0        
        
        ## some constants
        x0 = 0.964*(1-HdP) / DiaP
        
        z0 = (fracBloodA - x0) / (1 - 2*x0)
        
#         print '... fracBloodA:', fracBloodA
#         print ' x0 ...:', x0
        if x0 < fracBloodA <= 1-x0:
            y0 = log(z0/(1-z0))
            A = -13.29 * ((DiaA**2/DiaB**2 -1) / (DiaA**2/DiaB**2 +1)) * (1-HdP) / DiaP
            B = 1 + 6.98 * (1-HdP) / DiaP
            K = A + B * y0
            fracRbcA = 1 - 1/( np.e**K + 1)
        if fracBloodA > 1-x0:
            fracRbcA = 1
        
        return fracRbcA


    ###########################
    ## can calculate St, Sp, Sc here
    ## Only have to fetch information about Sm from 
    ## also, metabolic stimuli don't participate in the iteration
    def diameter(self,dtStimuli):
        ## part 1 - wall shear stress
        ## part 2 - transmural pressure
        ## part 3 - PO2
        for i in range(self.nNode):
            for j in range(self.nNode):
                if self.Adj[i][j] and self.v[i][j]>0:
                    Pi = self.P[i]; Pj = self.P[j]
                    Lij = self.Len[i][j]; Dij = self.Dia[i][j]
                    dFij = self.dF[i][j]
                    PO2avgij = self.pO2SegAvg[i][j]
                    self.StNew[i][j] = self.stimuliWSS(Pi,Pj,Lij,Dij)
                    self.SpNew[i][j] = self.stimuliP(Pi,Pj)
                    
                    if not PO2avgij:
                        PO2avgij = 20.
                    self.SmNew[i][j] = self.stimuliM(dFij,Lij,PO2avgij)        ## for the moment, ignore metabolic stimuli  03-11-15
#                     self.SmNew[i][j] = self.stimuliM(dFij,Lij,20)
        
        ## part 4 - conducted response
        self.stimuliC()                       ## for the moment, ignore metabolic stimuli  03-11-15
        
        
        ## the Stot ???
        for i in range(self.nNode):
            for j in range(self.nNode):
                if self.Adj[i][j] and self.v[i][j]>0:
                    kh = 1.; kp = 0.2; ks = 2.
                    km = 1.; kc = 1.6
                    print self.DiaNew[i,j]
                    self.StotNew[i][j] = kh *(self.StNew[i][j] + kp*self.SpNew[i][j]) + km *(self.SmNew[i][j]+kc*self.ScNew[i][j]) - ks
#                     print '     ', self.StNew[i][j],self.SpNew[i][j],self.SmNew[i][j],self.ScNew[i][j], self.StotNew[i,j]
                    
                    self.DiaNew[i][j] += dtStimuli * self.StotNew[i][j] * self.DiaNew[i][j]
                    print '..',self.DiaNew[i,j]
        

    def stimuliWSS(self,Pi,Pj,Lij,Dij):
        ## assume Pi > Pj
        ## tau = dP*R/(2L)
        ## Unit: Dij & Lij - um  ; tau - ??
        ## tau0 = 0.103 dyn/cm^2        # 1 Pascal = 10 dyn/cm^2
#         tau0 = ParaDict['tau0']; ips = ParaDict['ips']
        tau0 = 0.103; ips = 1.
        tau = 10*(Pi-Pj) * Dij / Lij / 4
        Stau = log((tau+tau0)/ips)
        
        return Stau
        
    def stimuliP(self,Pi,Pj):
        ## assume transmural pressure Pt = 0.5*(Pi+Pj)       have to check this!   # look up the paper!! there is ValueError: Math Domain error here!
        ## Not all Pt are valid in this function !!
        Pt = 0.5*(Pi+Pj)
        
        try:            # modified on 04-15-15
            taue = 100 - 86*np.e**(  -5000* ( log(log(Pt)) )**5.4)
            Sp = -log(taue)
        except ValueError:
            Sp = 0
            
        
        return Sp
    
    def stimuliM(self,dFij,Lij,PO2avgij):
        ## PO2avg given by master code
        PO2ref = 100.; betaW = 1.38 *   1E3/60; dFref = 0.2; ips = 1
        
        Jm = (1-PO2avgij/PO2ref)*Lij*betaW
        cm = Jm / (dFij+dFref)
        Sm = log(1+cm/ips)
        
        return Sm
        
    def stimuliMold(self,dFij,Lij,segID):
        ## assume Pi > Pj
        ## PO2 -> Jm -> cm  process is linear, so I take average of PO2 directly
        PO2ref = ParaDict['PO2ref']; betaW = ParaDict['betaW']; dFref = ParaDict['dFref']; ips = ParaDict['ips']
        PO2avg = 0; nVes = 0
        for cell in self.cellListByType(self.VESSEL):
            cellDict = self.getDictionaryAttribute(cell)
            if 'O2' not in cellDict:
                cellDict['O2'] = 0
            if cellDict['segID'] == segID:
                PO2avg += cellDict['O2']/(cell.volume * ParaDict['vox2ml'])  / ParaDict['alpha']
                nVes += 1
        if nVes == 0: print 'error!'
        else:
            PO2avg /= nVes
            
        Jm = (1-PO2avg/PO2ref)*Lij*betaW
        cm = Jm / (dFij+dFref)
        Sm = log(1+cm/ips)
        
        return Sm
        
    def stimuliC(self): 
        ## basic equations
        ## at edge: Jc_m(up) = Jc_m(down)*exp(-L/Lref) + Jc_m*exp(-0.5*L/Lref)
        ## at node: Jc_m(down) = sum([Jc_m'(up),Jc_m''(up)...])
        ## effective Jc ?              Jc = Jc_m + avg_effect(Jc_m(down)) = Jc_m + Jc_m(down) * Lref/L *(  1-exp(-L/Lref)      )
        ips = 1
        Lref = 1E4; Jref = 1E2
        
        Jc_down = np.zeros((self.nNode,self.nNode)); Jc_m = np.zeros((self.nNode, self.nNode)); Jc = np.zeros((self.nNode, self.nNode))
        
        for nID in range(self.nNode):
            dsIDs = self.topoConn[nID]['ds']
            usIDs = self.topoConn[nID]['us']
            if not dsIDs:
                self.topoConn[nID]['type'] = 'out' 
                if len(usIDs) != 1:
                    print 'error!! Outlet has only one usNode!!' 
                else:
                    Jc_down[usIDs[0]][nID] = 1E-5; Jc_down[usIDs[0]][nID] = 1E-5
            for nID2 in range(self.nNode):
                Jc_m[nID][nID2] = self.SmNew[nID][nID2] * self.Len[nID][nID2] * ips
        
        cntNodesDone = 0
        cntCycles = 0
        
        all2Calc = []
        all2CalcDone = []
        allNot2Calc = []
        nodeList = [i for i in range(self.nNode)]
        for nID in nodeList:
            if self.topoConn[nID]['type'] not in ['in','out']:
                all2Calc.append(nID)
            else:
                allNot2Calc.append(nID)
        
#        while cntNodesDone < self.nNode-self.numBDnodes: 
        while len(all2CalcDone) < len(all2Calc):
            cntCycles += 1
#             print '\ncurrent cycle', cntCycles
        
            nodeList = [i for i in range(self.nNode)]
            shuffle(nodeList)
            
            ## record all nodes ready to be calculated
            toCalcList = []
            for nID in nodeList:
                if self.topoConn[nID]['type'] not in ['in','out']:
                    usIDs = self.topoConn[nID]['us']
                    dsIDs = self.topoConn[nID]['ds']
                    flag = 1
                    ## only calculate it when downstream end Jc_down is known
                    for dsID in dsIDs:
                        if (dsID not in all2CalcDone) and (dsID not in allNot2Calc):
                            flag = 0
                            break

                    if flag and nID not in all2CalcDone:
                        toCalcList.append(nID)
                        all2CalcDone.append(nID)
                    
            if not toCalcList:
                print 'toCalcList cannot be possibly empty!! check why...'
                exit(23)
        
        
            for nID in toCalcList:
                usIDs = self.topoConn[nID]['us']
                dsIDs = self.topoConn[nID]['ds']
                dJc_upList = [Jc_m[nID][dsID]*np.e**(-0.5*self.Len[nID][dsID] / Lref) + Jc_down[nID][dsID]*np.e**(-self.Len[nID][dsID] / Lref) for dsID in dsIDs]
                pJc_downTotal = sum(dJc_upList)
                
                if pJc_downTotal:
                    cntNodesDone += 1
                
                pNum = len(usIDs)       
                pJc_downEach = (pJc_downTotal / pNum)     ### consider parent vessels have same conducted response
                              
                for usID in usIDs:
                    Jc_down[nID][usID] = pJc_downEach; Jc_down[usID][nID] = pJc_downEach
#                    print '... total of D^alpha is ', dTotal
#                    print 'new diameters calculated: [ ', nID, ' -- ', dsID, ' ] ', dEach
        
        for i in range(self.nNode):
            for j in range(self.nNode):
                if not Jc_down[i][j]:
                    pass
#                     print 'Error! zero Jc_down:', i, j
                else:
                    Jc[i][j] = Jc_m[i][j] + Jc_down[i][j]*Lref/self.Len[i][j]*(   1 - np.e**(-self.Len[i][j]/Lref)   )
                    
                    self.ScNew[i][j] = Jc[i][j] / (Jc[i][j] + Jref)
