# Supplementary material for: Progression of Diabetic Capillary Occlusion: A Model
Source: PLoS Comput Biol. 2016 Jun 14;12(6):e1004932. doi: 10.1371/journal.pcbi.1004932 (PMC4907516; doi:10.1371/journal.pcbi.1004932)
Supplement: S1 Protocol — (ZIP) [file pcbi.1004932.s017.zip › Retina_DRVesOccu_April23_NEW_shapeID100-occID2/Simulation/DRVesOccu.py]

def configureSimulation(sim):
    import CompuCellSetup
    from XMLUtils import ElementCC3D
    
    CompuCell3DElmnt=ElementCC3D("CompuCell3D",{"Revision":"20140724","Version":"3.7.2"})
    
    PottsElmnt=CompuCell3DElmnt.ElementCC3D("Potts")
    meta=CompuCell3DElmnt.ElementCC3D("Metadata")
    meta.ElementCC3D("VirtualProcessingUnits",{"ThreadsPerCPU":"2"},2)
    
    # Basic properties of CPM (GGH) algorithm
    PottsElmnt.ElementCC3D("Dimensions",{"x":"255","y":"300","z":"25"}) 
    PottsElmnt.ElementCC3D("Steps",{},"100")
    PottsElmnt.ElementCC3D("Temperature",{},"1.")
    PottsElmnt.ElementCC3D("NeighborOrder",{},"2")
    PottsElmnt.ElementCC3D("DebugOutputFrequency",{},0)
#     PottsElmnt.ElementCC3D("RandomSeed",{},123)
    
    PluginElmnt=CompuCell3DElmnt.ElementCC3D("Plugin",{"Name":"CellType"})
    
    # Listing all cell types in the simulation
    PluginElmnt.ElementCC3D("CellType",{"TypeId":"0","TypeName":"Medium"})
    PluginElmnt.ElementCC3D("CellType",{"TypeId":"1","TypeName":"Tissue"})
    PluginElmnt.ElementCC3D("CellType",{"TypeId":"2","TypeName":"Vessel"})
    PluginElmnt.ElementCC3D("CellType",{"TypeId":"3","TypeName":"ECS"})
    PluginElmnt.ElementCC3D("CellType",{"TypeId":"4","TypeName":"Fluid"})
    
    PluginElmnt_1=CompuCell3DElmnt.ElementCC3D("Plugin",{"Name":"Volume"})

    PluginElmnt_11=CompuCell3DElmnt.ElementCC3D("Plugin",{"Name":"Surface"})
    
    PluginElmnt_2=CompuCell3DElmnt.ElementCC3D("Plugin",{"Name":"CenterOfMass"})
    
    PluginElmnt_4=CompuCell3DElmnt.ElementCC3D("Plugin",{"Name":"PixelTracker"})
    PluginElmnt_6=CompuCell3DElmnt.ElementCC3D("Plugin",{"Name":"BoundaryPixelTracker"})
    
    PluginElmnt_8=CompuCell3DElmnt.ElementCC3D("Plugin",{"Name":"NeighborTracker"})
    
 
    # Module tracking center of mass of each cell
    
    PluginElmnt_3=CompuCell3DElmnt.ElementCC3D("Plugin",{"Name":"Contact"})
    # Specification of adhesion energies
    PluginElmnt_3.ElementCC3D("Energy",{"Type1":"Medium","Type2":"Medium"},"0.0")
    PluginElmnt_3.ElementCC3D("Energy",{"Type1":"Medium","Type2":"Tissue"},"10.0")
    PluginElmnt_3.ElementCC3D("Energy",{"Type1":"Medium","Type2":"ECS"},"10.0")
    PluginElmnt_3.ElementCC3D("Energy",{"Type1":"Medium","Type2":"Vessel"},"10.0")
    PluginElmnt_3.ElementCC3D("Energy",{"Type1":"Medium","Type2":"Fluid"},"60.0")
    PluginElmnt_3.ElementCC3D("Energy",{"Type1":"Tissue","Type2":"Tissue"},"4.0")
    PluginElmnt_3.ElementCC3D("Energy",{"Type1":"Tissue","Type2":"ECS"},"4.0")
    PluginElmnt_3.ElementCC3D("Energy",{"Type1":"Tissue","Type2":"Vessel"},"2.0")
    PluginElmnt_3.ElementCC3D("Energy",{"Type1":"Tissue","Type2":"Fluid"},"2.0")
    PluginElmnt_3.ElementCC3D("Energy",{"Type1":"Vessel","Type2":"Vessel"},"4.0")
    PluginElmnt_3.ElementCC3D("Energy",{"Type1":"Vessel","Type2":"ECS"},"2.0")
    PluginElmnt_3.ElementCC3D("Energy",{"Type1":"Vessel","Type2":"Fluid"},"15.0")
    PluginElmnt_3.ElementCC3D("Energy",{"Type1":"ECS","Type2":"ECS"},"4.0")
    PluginElmnt_3.ElementCC3D("Energy",{"Type1":"ECS","Type2":"Fluid"},"2.0")
    PluginElmnt_3.ElementCC3D("Energy",{"Type1":"Fluid","Type2":"Fluid"},"15.0")
    PluginElmnt_3.ElementCC3D("NeighborOrder",{},"2")
    
    SteppableElmnt1=CompuCell3DElmnt.ElementCC3D("Steppable",{"Type":"UniformInitializer"})
    
    # Initial layout of cells in the form of rectangular slab
    RegionElmnt=SteppableElmnt1.ElementCC3D("Region")
    RegionElmnt.ElementCC3D("BoxMin",{"x":"0","y":"2","z":"4"})
    RegionElmnt.ElementCC3D("BoxMax",{"x":"2","y":"4","z":"6"})
    RegionElmnt.ElementCC3D("Gap",{},"0")
    RegionElmnt.ElementCC3D("Width",{},"2")
    RegionElmnt.ElementCC3D("Types",{},"ECS")
    
    PlaySet =CompuCell3DElmnt.ElementCC3D("Plugin",{"Name":"PlayerSettings"})
    PlaySet.ElementCC3D("VisualControl", {"ScreenshotFrequency":28, "ScreenUpdateFrequency":7})
    PlaySet.ElementCC3D("MainWindow",{"Projection":"2D", "XYProj":5}) # cell
#     PlaySet.ElementCC3D("NewWindow", {"Projection":"2D", "WindowNumber":1, "XYProj":2}) # cell
    PlaySet.ElementCC3D("NewWindow", {"Projection":"3D", "WindowNumber":1, "CameraClippingRange":"0.13 129.9","CameraDistance":56.7, "CameraViewUp":"0.01 0.99 0.02"})
#     PlaySet.ElementCC3D("NewWindow", {"Projection":"2D", "WindowNumber":2, "XZProj":90}) # cell
    PlaySet.ElementCC3D("NewWindow", {"Projection":"2D", "WindowNumber":3, "XYProj":5}) # oxygen
    PlaySet.ElementCC3D("NewWindow", {"Projection":"2D", "WindowNumber":4, "XYProj":5}) # VEGF
    PlaySet.ElementCC3D("NewWindow", {"Projection":"2D", "WindowNumber":5, "XYProj":5}) # flow vector
#     PlaySet.ElementCC3D("MainWindow",{"Projection":"2D", "XZProj":20})
#     PlaySet.ElementCC3D("NewWindow", {"Projection":"3D", "WindowNumber":1, "CameraClippingRange":"0.13 129.9","CameraDistance":56.7, "CameraViewUp":"0.01 0.99 0.02"})
#     PlaySet.ElementCC3D("NewWindow", {"Projection":"3D", "WindowNumber":2, "CameraFocalPoint":"-16 18 61","CameraPos":"-19 17. 66."})

    CompuCellSetup.setSimulationXMLDescription(CompuCell3DElmnt)    
    
    CompuCellSetup.setSimulationXMLDescription(CompuCell3DElmnt)
            
import sys
from os import environ
from os import getcwd
import string

sys.path.append(environ["PYTHON_MODULE_PATH"])


import CompuCellSetup


sim,simthread = CompuCellSetup.getCoreSimulationObjects()
        
configureSimulation(sim)            
                
# add extra attributes here
            
CompuCellSetup.initializeSimulationObjects(sim,simthread)
# Definitions of additional Python-managed fields go here
        
#Add Python steppables here
steppableRegistry=CompuCellSetup.getSteppableRegistry()
        
from DRVesOccuSteppables import DRVesOccuSteppable
steppableInstance=DRVesOccuSteppable(sim,_frequency=1)
steppableRegistry.registerSteppable(steppableInstance)

CompuCellSetup.mainLoop(sim,simthread,steppableRegistry)
        
        
