# Supplementary material for: Progression of Diabetic Capillary Occlusion: A Model
Source: PLoS Comput Biol. 2016 Jun 14;12(6):e1004932. doi: 10.1371/journal.pcbi.1004932 (PMC4907516; doi:10.1371/journal.pcbi.1004932)
Supplement: S1 Protocol — (ZIP) [file pcbi.1004932.s017.zip › Retina_DRVesOccu_April23_NEW_shapeID100-occID2/Simulation/_settings.xml]

<PlayerSettings version="3.7.3">
   <Settings Type="bytearray">
      <e Name="PlayerSizes" Type="bytearray">0,0,0,255,0,0,0,0,253,0,0,0,3,0,0,0,0,0,0,0,115,0,0,2,176,252,2,0,0,0,3,252,0,0,0,34,0,0,2,176,0,0,0,149,1,0,0,29,250,0,0,0,0,1,0,0,0,2,251,0,0,0,14,0,67,0,111,0,110,0,115,0,111,0,108,0,101,1,0,0,0,0,255,255,255,255,0,0,0,115,0,255,255,255,251,0,0,0,22,0,77,0,111,0,100,0,101,0,108,0,69,0,100,0,105,0,116,0,111,0,114,1,0,0,0,0,255,255,255,255,0,0,0,79,0,255,255,255,251,0,0,0,30,0,76,0,97,0,116,0,116,0,105,0,99,0,101,0,68,0,97,0,116,0,97,0,68,0,111,0,99,0,107,0,0,0,0,46,0,0,2,169,0,0,0,0,0,0,0,0,251,0,0,0,32,0,71,0,114,0,97,0,112,0,104,0,105,0,110,0,99,0,115,0,32,0,87,0,105,0,110,0,100,0,111,0,119,2,0,0,0,129,0,0,0,123,0,0,1,0,0,0,1,250,0,0,0,2,0,0,4,195,0,0,0,212,252,1,0,0,0,1,251,0,0,0,22,0,76,0,97,0,116,0,116,0,105,0,99,0,101,0,68,0,97,0,116,0,97,0,0,0,0,0,255,255,255,255,0,0,0,79,0,255,255,255,0,0,0,3,0,0,5,21,0,0,0,149,252,1,0,0,0,1,252,0,0,0,0,0,0,4,188,0,0,0,0,0,255,255,255,250,0,0,0,0,2,0,0,0,1,251,0,0,0,30,0,77,0,111,0,100,0,101,0,108,0,69,0,100,0,105,0,116,0,111,0,114,0,68,0,111,0,99,0,107,3,0,0,5,85,0,0,1,89,0,0,1,0,0,0,1,190,0,0,4,156,0,0,2,176,0,0,0,1,0,0,0,4,0,0,0,8,0,0,0,8,252,0,0,0,1,0,0,0,2,0,0,0,4,0,0,0,20,0,83,0,105,0,109,0,84,0,111,0,111,0,108,0,98,0,97,0,114,1,0,0,0,0,255,255,255,255,0,0,0,0,0,0,0,0,0,0,0,22,0,70,0,105,0,108,0,101,0,84,0,111,0,111,0,108,0,98,0,97,0,114,1,0,0,0,141,255,255,255,255,0,0,0,0,0,0,0,0,0,0,0,26,0,87,0,105,0,110,0,100,0,111,0,119,0,84,0,111,0,111,0,108,0,98,0,97,0,114,1,0,0,0,250,255,255,255,255,0,0,0,0,0,0,0,0,0,0,0,40,0,86,0,105,0,115,0,117,0,97,0,108,0,105,0,122,0,97,0,116,0,105,0,111,0,110,0,84,0,111,0,111,0,108,0,98,0,97,0,114,1,0,0,1,39,255,255,255,255,0,0,0,0,0,0,0,0</e>
      <e Name="PlayerSizesFloating" Type="bytearray">0,0,0,255,0,0,0,0,253,0,0,0,2,0,0,0,0,0,0,0,0,0,0,0,0,252,2,0,0,0,2,251,0,0,0,22,0,77,0,111,0,100,0,101,0,108,0,69,0,100,0,105,0,116,0,111,0,114,3,0,0,0,38,0,0,0,137,0,0,1,0,0,0,0,192,251,0,0,0,22,0,76,0,97,0,116,0,116,0,105,0,99,0,101,0,68,0,97,0,116,0,97,2,0,0,0,69,0,0,0,158,0,0,1,0,0,0,0,192,0,0,0,3,0,0,0,0,0,0,0,0,252,1,0,0,0,1,251,0,0,0,14,0,67,0,111,0,110,0,115,0,111,0,108,0,101,3,0,0,1,45,0,0,3,0,0,0,3,145,0,0,0,106,0,0,3,61,0,0,0,0,0,0,0,1,0,0,0,4,0,0,0,8,0,0,0,8,252,0,0,0,1,0,0,0,2,0,0,0,3,0,0,0,20,0,83,0,105,0,109,0,84,0,111,0,111,0,108,0,98,0,97,0,114,1,0,0,0,0,255,255,255,255,0,0,0,0,0,0,0,0,0,0,0,22,0,70,0,105,0,108,0,101,0,84,0,111,0,111,0,108,0,98,0,97,0,114,1,0,0,0,122,255,255,255,255,0,0,0,0,0,0,0,0,0,0,0,26,0,87,0,105,0,110,0,100,0,111,0,119,0,84,0,111,0,111,0,108,0,98,0,97,0,114,1,0,0,0,217,255,255,255,255,0,0,0,0,0,0,0,0</e>
   </Settings>
   <Settings Type="point">
      <e Name="MainWindowPosition" Type="point">65,456</e>
      <e Name="MainWindowPositionFloating" Type="point">351,34</e>
   </Settings>
   <Settings Type="int">
      <e Name="CellGlyphPhiRes" Type="int">2</e>
      <e Name="CellGlyphThetaRes" Type="int">2</e>
      <e Name="FieldIndex" Type="int">0</e>
      <e Name="GraphicsWinHeight" Type="int">400</e>
      <e Name="GraphicsWinWidth" Type="int">400</e>
      <e Name="NumberAccuracy" Type="int">2</e>
      <e Name="NumberOfContourLines" Type="int">3</e>
      <e Name="NumberOfLegendBoxes" Type="int">6</e>
      <e Name="NumberOfRecentSimulations" Type="int">3</e>
      <e Name="Projection" Type="int">0</e>
      <e Name="SaveImageFrequency" Type="int">28</e>
      <e Name="SaveLatticeFrequency" Type="int">56</e>
      <e Name="ScreenUpdateFrequency" Type="int">7</e>
      <e Name="Screenshot_X" Type="int">600</e>
      <e Name="Screenshot_Y" Type="int">600</e>
      <e Name="TabIndex" Type="int">0</e>
   </Settings>
   <Settings Type="float">
      <e Name="ArrowLength" Type="float">2.0</e>
      <e Name="CellGlyphScale" Type="float">1.0</e>
      <e Name="MaxRange" Type="float">20.0</e>
      <e Name="MinRange" Type="float">0.0</e>
      <e Name="ZoomFactor" Type="float">1.0</e>
   </Settings>
   <Settings Type="color">
      <e Name="ArrowColor" Type="color">#ffffff</e>
      <e Name="BorderColor" Type="color">#ffff00</e>
      <e Name="BoundingBoxColor" Type="color">#ffffff</e>
      <e Name="BrushColor" Type="color">#ffffff</e>
      <e Name="ClusterBorderColor" Type="color">#0000ff</e>
      <e Name="ContourColor" Type="color">#ffffff</e>
      <e Name="PenColor" Type="color">#000000</e>
      <e Name="WindowColor" Type="color">#000000</e>
   </Settings>
   <Settings Type="dict">
      <e Name="FieldParams" Type="dict">
         <e Name="Cellular_Hypoxia" Type="dict">
            <e Name="ArrowColor" Type="color">#ffffff</e>
            <e Name="ArrowLength" Type="float">1.0</e>
            <e Name="ContoursOn" Type="bool">False</e>
            <e Name="FixedArrowColorOn" Type="bool">False</e>
            <e Name="LegendEnable" Type="bool">True</e>
            <e Name="MaxRange" Type="float">1.0</e>
            <e Name="MaxRangeFixed" Type="bool">False</e>
            <e Name="MinRange" Type="float">0.0</e>
            <e Name="MinRangeFixed" Type="bool">False</e>
            <e Name="NumberAccuracy" Type="int">2</e>
            <e Name="NumberOfContourLines" Type="int">3</e>
            <e Name="NumberOfLegendBoxes" Type="int">6</e>
            <e Name="OverlayVectorsOn" Type="bool">False</e>
            <e Name="ScalarIsoValues" Type="str"/>
            <e Name="ScaleArrowsOn" Type="bool">False</e>
         </e>
         <e Name="Cellular_O2" Type="dict">
            <e Name="ArrowColor" Type="color">#ffffff</e>
            <e Name="ArrowLength" Type="float">2.0</e>
            <e Name="ContoursOn" Type="bool">False</e>
            <e Name="FixedArrowColorOn" Type="bool">False</e>
            <e Name="LegendEnable" Type="bool">True</e>
            <e Name="MaxRange" Type="float">25.0</e>
            <e Name="MaxRangeFixed" Type="bool">True</e>
            <e Name="MinRange" Type="float">0.0</e>
            <e Name="MinRangeFixed" Type="bool">True</e>
            <e Name="NumberAccuracy" Type="int">2</e>
            <e Name="NumberOfContourLines" Type="int">3</e>
            <e Name="NumberOfLegendBoxes" Type="int">6</e>
            <e Name="OverlayVectorsOn" Type="bool">False</e>
            <e Name="ScalarIsoValues" Type="str"/>
            <e Name="ScaleArrowsOn" Type="bool">False</e>
         </e>
         <e Name="Cellular_O2_Flux" Type="dict">
            <e Name="ArrowColor" Type="color">#ffffff</e>
            <e Name="ArrowLength" Type="float">2.0</e>
            <e Name="ContoursOn" Type="bool">False</e>
            <e Name="FixedArrowColorOn" Type="bool">False</e>
            <e Name="LegendEnable" Type="bool">True</e>
            <e Name="MaxRange" Type="float">20.0</e>
            <e Name="MaxRangeFixed" Type="bool">False</e>
            <e Name="MinRange" Type="float">0.0</e>
            <e Name="MinRangeFixed" Type="bool">True</e>
            <e Name="NumberAccuracy" Type="int">2</e>
            <e Name="NumberOfContourLines" Type="int">3</e>
            <e Name="NumberOfLegendBoxes" Type="int">6</e>
            <e Name="OverlayVectorsOn" Type="bool">False</e>
            <e Name="ScalarIsoValues" Type="str"/>
            <e Name="ScaleArrowsOn" Type="bool">False</e>
         </e>
         <e Name="Cellular_VEGF" Type="dict">
            <e Name="ArrowColor" Type="color">#ffffff</e>
            <e Name="ArrowLength" Type="float">2.0</e>
            <e Name="ContoursOn" Type="bool">False</e>
            <e Name="FixedArrowColorOn" Type="bool">False</e>
            <e Name="LegendEnable" Type="bool">True</e>
            <e Name="MaxRange" Type="float">0.5</e>
            <e Name="MaxRangeFixed" Type="bool">True</e>
            <e Name="MinRange" Type="float">0.0</e>
            <e Name="MinRangeFixed" Type="bool">True</e>
            <e Name="NumberAccuracy" Type="int">2</e>
            <e Name="NumberOfContourLines" Type="int">3</e>
            <e Name="NumberOfLegendBoxes" Type="int">6</e>
            <e Name="OverlayVectorsOn" Type="bool">False</e>
            <e Name="ScalarIsoValues" Type="str"/>
            <e Name="ScaleArrowsOn" Type="bool">False</e>
         </e>
         <e Name="Flow_Velocity" Type="dict">
            <e Name="ArrowColor" Type="color">#ffffff</e>
            <e Name="ArrowLength" Type="float">4.0</e>
            <e Name="ContoursOn" Type="bool">False</e>
            <e Name="FixedArrowColorOn" Type="bool">False</e>
            <e Name="LegendEnable" Type="bool">True</e>
            <e Name="MaxRange" Type="float">500.0</e>
            <e Name="MaxRangeFixed" Type="bool">True</e>
            <e Name="MinRange" Type="float">0.0</e>
            <e Name="MinRangeFixed" Type="bool">True</e>
            <e Name="NumberAccuracy" Type="int">2</e>
            <e Name="NumberOfContourLines" Type="int">3</e>
            <e Name="NumberOfLegendBoxes" Type="int">6</e>
            <e Name="OverlayVectorsOn" Type="bool">False</e>
            <e Name="ScalarIsoValues" Type="str"/>
            <e Name="ScaleArrowsOn" Type="bool">False</e>
         </e>
         <e Name="Hematocrit" Type="dict">
            <e Name="ArrowColor" Type="color">#ffffff</e>
            <e Name="ArrowLength" Type="float">2.0</e>
            <e Name="ContoursOn" Type="bool">False</e>
            <e Name="FixedArrowColorOn" Type="bool">False</e>
            <e Name="LegendEnable" Type="bool">True</e>
            <e Name="MaxRange" Type="float">20.0</e>
            <e Name="MaxRangeFixed" Type="bool">False</e>
            <e Name="MinRange" Type="float">0.0</e>
            <e Name="MinRangeFixed" Type="bool">True</e>
            <e Name="NumberAccuracy" Type="int">2</e>
            <e Name="NumberOfContourLines" Type="int">3</e>
            <e Name="NumberOfLegendBoxes" Type="int">6</e>
            <e Name="OverlayVectorsOn" Type="bool">False</e>
            <e Name="ScalarIsoValues" Type="str"/>
            <e Name="ScaleArrowsOn" Type="bool">False</e>
         </e>
         <e Name="SteadyState_O2" Type="dict">
            <e Name="ArrowColor" Type="color">#ffffff</e>
            <e Name="ArrowLength" Type="float">2.0</e>
            <e Name="ContoursOn" Type="bool">False</e>
            <e Name="FixedArrowColorOn" Type="bool">False</e>
            <e Name="LegendEnable" Type="bool">True</e>
            <e Name="MaxRange" Type="float">20.0</e>
            <e Name="MaxRangeFixed" Type="bool">False</e>
            <e Name="MinRange" Type="float">0.0</e>
            <e Name="MinRangeFixed" Type="bool">True</e>
            <e Name="NumberAccuracy" Type="int">2</e>
            <e Name="NumberOfContourLines" Type="int">3</e>
            <e Name="NumberOfLegendBoxes" Type="int">6</e>
            <e Name="OverlayVectorsOn" Type="bool">False</e>
            <e Name="ScalarIsoValues" Type="str"/>
            <e Name="ScaleArrowsOn" Type="bool">False</e>
         </e>
         <e Name="segment_id" Type="dict">
            <e Name="ArrowColor" Type="color">#ffffff</e>
            <e Name="ArrowLength" Type="float">2.0</e>
            <e Name="ContoursOn" Type="bool">False</e>
            <e Name="FixedArrowColorOn" Type="bool">False</e>
            <e Name="LegendEnable" Type="bool">True</e>
            <e Name="MaxRange" Type="float">20.0</e>
            <e Name="MaxRangeFixed" Type="bool">False</e>
            <e Name="MinRange" Type="float">0.0</e>
            <e Name="MinRangeFixed" Type="bool">True</e>
            <e Name="NumberAccuracy" Type="int">2</e>
            <e Name="NumberOfContourLines" Type="int">3</e>
            <e Name="NumberOfLegendBoxes" Type="int">6</e>
            <e Name="OverlayVectorsOn" Type="bool">False</e>
            <e Name="ScalarIsoValues" Type="str"/>
            <e Name="ScaleArrowsOn" Type="bool">False</e>
         </e>
      </e>
      <e Name="TypeColorMap" Type="dict">
         <e Name="0" Type="color">#000000</e>
         <e Name="1" Type="color">#00ff00</e>
         <e Name="10" Type="color">#ffffff</e>
         <e Name="2" Type="color">#ff0000</e>
         <e Name="3" Type="color">#0000ff</e>
         <e Name="4" Type="color">#ffff00</e>
         <e Name="5" Type="color">#c0c0c0</e>
         <e Name="6" Type="color">#ff00ff</e>
         <e Name="7" Type="color">#000080</e>
         <e Name="8" Type="color">#00ffff</e>
         <e Name="9" Type="color">#008000</e>
      </e>
      <e Name="WindowsLayout" Type="dict">
         <e Name="0" Type="dict">
            <e Name="cameraClippingRange" Type="floatlist">753.025769169,772.04157142</e>
            <e Name="cameraFocalPoint" Type="floatlist">127.5,150.0,0.0</e>
            <e Name="cameraPosition" Type="floatlist">127.5,150.0,760.632090069</e>
            <e Name="cameraViewUp" Type="floatlist">0.0,1.0,0.0</e>
            <e Name="is3D" Type="bool">False</e>
            <e Name="planeName" Type="str">XY</e>
            <e Name="planePosition" Type="int">5</e>
            <e Name="sceneName" Type="str">Cell_Field</e>
            <e Name="sceneType" Type="str">CellField</e>
            <e Name="winPosition" Type="point">0,0</e>
            <e Name="winSize" Type="size">613,411</e>
            <e Name="winType" Type="str">Graphics</e>
         </e>
         <e Name="1" Type="dict">
            <e Name="cameraClippingRange" Type="floatlist">752.081664709,773.23502201</e>
            <e Name="cameraFocalPoint" Type="floatlist">127.5,150.0,0.0</e>
            <e Name="cameraPosition" Type="floatlist">127.5,150.0,760.634309057</e>
            <e Name="cameraViewUp" Type="floatlist">0.0,1.0,0.0</e>
            <e Name="is3D" Type="bool">False</e>
            <e Name="planeName" Type="str">XY</e>
            <e Name="planePosition" Type="int">5</e>
            <e Name="sceneName" Type="str">Flow_Velocity</e>
            <e Name="sceneType" Type="str">VectorField</e>
            <e Name="winPosition" Type="point">613,411</e>
            <e Name="winSize" Type="size">612,409</e>
            <e Name="winType" Type="str">Graphics</e>
         </e>
         <e Name="2" Type="dict">
            <e Name="cameraClippingRange" Type="floatlist">753.025769169,772.04157142</e>
            <e Name="cameraFocalPoint" Type="floatlist">127.5,150.0,0.0</e>
            <e Name="cameraPosition" Type="floatlist">127.5,150.0,760.632090069</e>
            <e Name="cameraViewUp" Type="floatlist">0.0,1.0,0.0</e>
            <e Name="is3D" Type="bool">False</e>
            <e Name="planeName" Type="str">XY</e>
            <e Name="planePosition" Type="int">5</e>
            <e Name="sceneName" Type="str">Cellular_O2</e>
            <e Name="sceneType" Type="str">ScalarFieldCellLevel</e>
            <e Name="winPosition" Type="point">0,411</e>
            <e Name="winSize" Type="size">613,409</e>
            <e Name="winType" Type="str">Graphics</e>
         </e>
         <e Name="3" Type="dict">
            <e Name="cameraClippingRange" Type="floatlist">753.025769169,772.04157142</e>
            <e Name="cameraFocalPoint" Type="floatlist">127.5,150.0,0.0</e>
            <e Name="cameraPosition" Type="floatlist">127.5,150.0,760.632090069</e>
            <e Name="cameraViewUp" Type="floatlist">0.0,1.0,0.0</e>
            <e Name="is3D" Type="bool">False</e>
            <e Name="planeName" Type="str">XY</e>
            <e Name="planePosition" Type="int">5</e>
            <e Name="sceneName" Type="str">Cellular_VEGF</e>
            <e Name="sceneType" Type="str">ScalarFieldCellLevel</e>
            <e Name="winPosition" Type="point">613,0</e>
            <e Name="winSize" Type="size">612,411</e>
            <e Name="winType" Type="str">Graphics</e>
         </e>
      </e>
   </Settings>
   <Settings Type="str">
      <e Name="LastVersionCheckDate" Type="str">20150917</e>
      <e Name="OutputLocation" Type="str">/home/fuxiao/CC3DWorkspace</e>
      <e Name="ProjectLocation" Type="str">/home/fuxiao/CC3D/Install/Demos</e>
      <e Name="RecentFile" Type="str">/home/fuxiao/Documents/Projects/Retina/CC3D/zz Code for DR paper 20150921 TC/Retina_DRVesOccu_April23_NEW_shapeID100-occID2/DRVesOccu.cc3d</e>
      <e Name="ScalarIsoValues" Type="str"/>
      <e Name="Types3DInvisible" Type="str">0</e>
   </Settings>
   <Settings Type="bool">
      <e Name="BoundingBoxOn" Type="bool">True</e>
      <e Name="CC3DOutputOn" Type="bool">True</e>
      <e Name="CellBordersOn" Type="bool">False</e>
      <e Name="CellGlyphScaleByVolumeOn" Type="bool">False</e>
      <e Name="CellGlyphsOn" Type="bool">False</e>
      <e Name="CellsOn" Type="bool">True</e>
      <e Name="ClosePlayerAfterSimulationDone" Type="bool">False</e>
      <e Name="ClusterBordersOn" Type="bool">False</e>
      <e Name="ConcentrationLimitsOn" Type="bool">True</e>
      <e Name="ContoursOn" Type="bool">False</e>
      <e Name="DisplayConsole" Type="bool">True</e>
      <e Name="DisplayLatticeData" Type="bool">False</e>
      <e Name="DisplayModelEditor" Type="bool">True</e>
      <e Name="FPPLinksColorOn" Type="bool">False</e>
      <e Name="FPPLinksOn" Type="bool">False</e>
      <e Name="FixedArrowColorOn" Type="bool">False</e>
      <e Name="FloatingWindows" Type="bool">False</e>
      <e Name="ImageOutputOn" Type="bool">True</e>
      <e Name="LatticeOutputOn" Type="bool">True</e>
      <e Name="LegendEnable" Type="bool">True</e>
      <e Name="MaxRangeFixed" Type="bool">False</e>
      <e Name="MinRangeFixed" Type="bool">True</e>
      <e Name="OutputToProjectOn" Type="bool">False</e>
      <e Name="OverlayVectorsOn" Type="bool">False</e>
      <e Name="PixelizedScalarField" Type="bool">False</e>
      <e Name="ScaleArrowsOn" Type="bool">False</e>
      <e Name="UseInternalConsole" Type="bool">False</e>
      <e Name="WindowColorSameAsMedium" Type="bool">True</e>
   </Settings>
   <Settings Type="strlist">
      <e Name="RecentSimulations" Type="strlist">
         <e Name="e" Type="str">/home/fuxiao/Documents/Projects/Retina/CC3D/zz Code for DR paper/Retina_DRVesOccu_April23_NEW_shapeID100-occID2/DRVesOccu.cc3d</e>
         <e Name="e" Type="str">/home/fuxiao/Documents/Projects/Liver/CC3D/LIVER_LOBULE_APAP_SBML_PBPK/LIVER_LOBULE_APAP_SBML_PBPK_20150911/LIVER_LOBULE_APAP_SBML_PBPK.cc3d</e>
         <e Name="e" Type="str">/home/fuxiao/Documents/Projects/Liver/CC3D/LIVER_LOBULE_APAP_SBML_PBPK/LIVER_LOBULE_APAP_SBML_PBPK_20150910/LIVER_LOBULE_APAP_SBML_PBPK.cc3d</e>
      </e>
   </Settings>
   <Settings Type="size">
      <e Name="MainWindowSize" Type="size">1301,744</e>
      <e Name="MainWindowSizeFloating" Type="size">829,64</e>
   </Settings>
</PlayerSettings>
